# Supplementary material for: Mitochondrial creatine kinase 1 regulates the cell cycle in non-small cell lung cancer via activation of cyclin-dependent kinase 4
Source: Respir Res. 2023 Apr 15;24:111. doi: 10.1186/s12931-023-02417-2 (PMC10105958; doi:10.1186/s12931-023-02417-2)
Supplement: Supplementary file 1 — Additional file 1. The genome-wide transcriptome analysis using RNA-Seq in CKMT1 knockout or knockdown A549 cells. A549KO, CKMT1 knockout A549 cells; A549KD, CKMT1 knockdown A549 cells. [file 12931_2023_2417_MOESM1_ESM.xlsx]

## Sheet: A549KOvsA549_deg_all
gene_id	A549KO	A549	log2FoldChange	pvalue	padj	gene_name	gene_chr	gene_start	gene_end	gene_strand	gene_length	gene_biotype	gene_description	tf_family
ENSG00000182013	1.38778e-17	343.645	-11.4268	6.30659e-26	1.59481e-21	PNMA8A	19	46466491	46471563	-	3696	protein_coding	PNMA family member 8A [Source:HGNC Symbol;Acc:HGNC:25578]	-
ENSG00000128510	4371.54	143.537	4.92748	1.61035e-23	2.03612e-19	CPA4	7	130293134	130324180	+	3958	protein_coding	carboxypeptidase A4 [Source:HGNC Symbol;Acc:HGNC:15740]	-
ENSG00000125538	1053.75	28.2915	5.21305	1.04669e-22	8.82292e-19	IL1B	2	112829751	112836903	-	3096	protein_coding	interleukin 1 beta [Source:HGNC Symbol;Acc:HGNC:5992]	-
ENSG00000115008	585.096	12.5762	5.52642	5.31167e-22	3.35804e-18	IL1A	2	112773915	112784590	-	2124	protein_coding	interleukin 1 alpha [Source:HGNC Symbol;Acc:HGNC:5991]	-
ENSG00000283740	236.709	2.09945	6.73704	5.48028e-20	2.53676e-16	TAF11L11	5	17604177	17605377	+	1201	protein_coding	TATA-box binding protein associated factor 11 like 11 [Source:HGNC Symbol;Acc:HGNC:53854]	-
ENSG00000218336	35.3121	915.68	-4.69155	6.01889e-20	2.53676e-16	TENM3	4	182143987	182803024	+	11983	protein_coding	teneurin transmembrane protein 3 [Source:HGNC Symbol;Acc:HGNC:29944]	-
ENSG00000159167	1442.22	63.9127	4.49345	1.17363e-19	4.23983e-16	STC1	8	23841915	23854807	-	4149	protein_coding	stanniocalcin 1 [Source:HGNC Symbol;Acc:HGNC:11373]	-
ENSG00000171345	12.4045	424.316	-5.08173	2.62176e-19	7.5859e-16	KRT19	17	41523617	41528308	-	2336	protein_coding	keratin 19 [Source:HGNC Symbol;Acc:HGNC:6436]	-
ENSG00000166592	1573.94	73.3419	4.42134	2.69982e-19	7.5859e-16	RRAD	16	66921679	66925644	-	1709	protein_coding	RRAD, Ras related glycolysis inhibitor and calcium channel regulator [Source:HGNC Symbol;Acc:HGNC:10446]	-
ENSG00000140538	55.3563	1201.7	-4.43698	4.16551e-19	1.05337e-15	NTRK3	15	87859751	88256768	-	26750	protein_coding	neurotrophic receptor tyrosine kinase 3 [Source:HGNC Symbol;Acc:HGNC:8033]	-
ENSG00000073737	456.24	14.6716	4.94727	8.23156e-19	1.89236e-15	DHRS9	2	169064789	169096167	+	3750	protein_coding	dehydrogenase/reductase 9 [Source:HGNC Symbol;Acc:HGNC:16888]	-
ENSG00000156968	1.38778e-17	158.204	-10.3083	1.11943e-18	2.35901e-15	MPV17L	16	15395754	15413268	+	6009	protein_coding	MPV17 mitochondrial inner membrane protein like [Source:HGNC Symbol;Acc:HGNC:26827]	-
ENSG00000103196	566.961	23.053	4.613	2.90371e-18	5.64838e-15	CRISPLD2	16	84819984	84920768	+	7965	protein_coding	cysteine rich secretory protein LCCL domain containing 2 [Source:HGNC Symbol;Acc:HGNC:25248]	-
ENSG00000172572	6.67751	267.164	-5.29537	4.63316e-18	8.36881e-15	PDE3A	12	20369245	20684381	+	8398	protein_coding	phosphodiesterase 3A [Source:HGNC Symbol;Acc:HGNC:8778]	-
ENSG00000160179	294.932	7.3378	5.30595	7.82532e-18	1.31924e-14	ABCG1	21	42199689	42297244	+	6121	protein_coding	ATP binding cassette subfamily G member 1 [Source:HGNC Symbol;Acc:HGNC:73]	-
ENSG00000175040	461.967	18.8623	4.6054	1.55409e-17	2.45624e-14	CHST2	3	143119331	143124014	+	4582	protein_coding	carbohydrate sulfotransferase 2 [Source:HGNC Symbol;Acc:HGNC:1970]	-
ENSG00000064300	298.75	8.38548	5.13488	1.92394e-17	2.86191e-14	NGFR	17	49495293	49515017	+	4150	protein_coding	nerve growth factor receptor [Source:HGNC Symbol;Acc:HGNC:7809]	-
ENSG00000188910	159.395	2.09945	6.16692	1.81209e-16	2.54579e-13	GJB3	1	34781189	34786369	+	2387	protein_coding	gap junction protein beta 3 [Source:HGNC Symbol;Acc:HGNC:4285]	-
ENSG00000265972	140.306	1.05178	6.9041	2.13744e-16	2.84482e-13	TXNIP	1	145992435	145996600	-	3625	protein_coding	thioredoxin interacting protein [Source:HGNC Symbol;Acc:HGNC:16952]	-
ENSG00000135114	323.567	13.6239	4.55768	5.18392e-16	6.55454e-13	OASL	12	121019111	121039242	-	3517	protein_coding	2'-5'-oligoadenylate synthetase like [Source:HGNC Symbol;Acc:HGNC:8090]	-
ENSG00000171564	1.38778e-17	108.963	-9.77086	1.57355e-15	1.89485e-12	FGB	4	154562956	154571086	+	2708	protein_coding	fibrinogen beta chain [Source:HGNC Symbol;Acc:HGNC:3662]	-
ENSG00000162511	169.895	4.19477	5.30003	2.24135e-15	2.57633e-12	LAPTM5	1	30732469	30757820	-	3274	protein_coding	lysosomal protein transmembrane 5 [Source:HGNC Symbol;Acc:HGNC:29612]	-
ENSG00000165507	137.442	2.09945	5.95332	3.27571e-15	3.60157e-12	DEPP1	10	44970981	44978810	-	2979	protein_coding	DEPP1, autophagy regulator [Source:HGNC Symbol;Acc:HGNC:23355]	-
ENSG00000012779	217.619	7.3378	4.8676	3.97196e-15	4.13787e-12	ALOX5	10	45374176	45446119	+	3730	protein_coding	arachidonate 5-lipoxygenase [Source:HGNC Symbol;Acc:HGNC:435]	-
ENSG00000145920	2138.04	25253.4	-3.56203	4.22606e-15	4.13787e-12	CPLX2	5	175796310	175884020	+	7099	protein_coding	complexin 2 [Source:HGNC Symbol;Acc:HGNC:2310]	-
ENSG00000166741	9.54098	230.495	-4.57587	4.25437e-15	4.13787e-12	NNMT	11	114257787	114313285	+	2919	protein_coding	nicotinamide N-methyltransferase [Source:HGNC Symbol;Acc:HGNC:7861]	-
ENSG00000204866	409.471	24.1007	4.07985	5.20971e-15	4.87938e-12	IGFL2	19	46143106	46161299	+	2426	protein_coding	IGF like family member 2 [Source:HGNC Symbol;Acc:HGNC:32929]	-
ENSG00000156453	300.659	14.6716	4.34581	5.46633e-15	4.93688e-12	PCDH1	5	141853111	141879246	-	5903	protein_coding	protocadherin 1 [Source:HGNC Symbol;Acc:HGNC:8655]	-
ENSG00000204767	243.39	10.4808	4.52166	1.04755e-14	9.13466e-12	INSYN2B	5	169864264	169980740	-	2999	protein_coding	inhibitory synaptic factor family member 2B [Source:HGNC Symbol;Acc:HGNC:37271]	-
ENSG00000187608	987.889	80.6757	3.61217	3.36231e-14	2.83421e-11	ISG15	1	1001138	1014540	+	941	protein_coding	ISG15 ubiquitin-like modifier [Source:HGNC Symbol;Acc:HGNC:4053]	-
ENSG00000138356	566.006	41.9114	3.75158	3.64745e-14	2.97538e-11	AOX1	2	200585868	200677064	+	5556	protein_coding	aldehyde oxidase 1 [Source:HGNC Symbol;Acc:HGNC:553]	-
ENSG00000168743	2.85952	134.108	-5.48921	3.9862e-14	3.12008e-11	NPNT	4	105894775	106004027	+	6117	protein_coding	nephronectin [Source:HGNC Symbol;Acc:HGNC:27405]	-
ENSG00000140678	466.74	32.4822	3.83994	4.17868e-14	3.12008e-11	ITGAX	16	31355134	31382997	+	7074	protein_coding	integrin subunit alpha X [Source:HGNC Symbol;Acc:HGNC:6152]	-
ENSG00000104967	282.524	15.7193	4.15737	4.19498e-14	3.12008e-11	NOVA2	19	45933734	45973546	-	8684	protein_coding	NOVA alternative splicing regulator 2 [Source:HGNC Symbol;Acc:HGNC:7887]	-
ENSG00000224294	115.489	2.09945	5.70251	8.64221e-14	6.24412e-11	PINCR	X	43176994	43226598	+	2228	lincRNA	p53-induced noncoding RNA [Source:HGNC Symbol;Acc:HGNC:53590]	-
ENSG00000175264	300.659	18.8623	3.98595	1.09394e-13	7.68432e-11	CHST1	11	45648877	45665622	-	3478	protein_coding	carbohydrate sulfotransferase 1 [Source:HGNC Symbol;Acc:HGNC:1969]	-
ENSG00000007516	378.927	26.1961	3.84834	1.4018e-13	9.58073e-11	BAIAP3	16	1333601	1349441	+	6146	protein_coding	BAI1 associated protein 3 [Source:HGNC Symbol;Acc:HGNC:948]	-
ENSG00000028137	376.064	27.2438	3.78108	2.63735e-13	1.75509e-10	TNFRSF1B	1	12167003	12209228	+	3766	protein_coding	TNF receptor superfamily member 1B [Source:HGNC Symbol;Acc:HGNC:11917]	-
ENSG00000160201	23.8583	337.358	-3.81447	2.72011e-13	1.76375e-10	U2AF1	21	43092956	43107587	-	11112	protein_coding	U2 small nuclear RNA auxiliary factor 1 [Source:HGNC Symbol;Acc:HGNC:12453]	-
ENSG00000228716	218.573	2153	-3.29939	4.92e-13	3.11042e-10	DHFR	5	80626228	80654983	-	4409	protein_coding	dihydrofolate reductase [Source:HGNC Symbol;Acc:HGNC:2861]	-
ENSG00000085117	889.577	83.8187	3.4059	5.41966e-13	3.34274e-10	CD82	11	44564427	44620363	+	4054	protein_coding	CD82 molecule [Source:HGNC Symbol;Acc:HGNC:6210]	-
ENSG00000158125	1297.14	127.821	3.34191	5.7113e-13	3.43875e-10	XDH	2	31334321	31414715	-	6037	protein_coding	xanthine dehydrogenase [Source:HGNC Symbol;Acc:HGNC:12805]	-
ENSG00000104368	881.941	83.8187	3.39347	6.49628e-13	3.82042e-10	PLAT	8	42175233	42207724	-	6618	protein_coding	plasminogen activator, tissue type [Source:HGNC Symbol;Acc:HGNC:9051]	-
ENSG00000117983	29.5852	361.455	-3.60509	1.02997e-12	5.9195e-10	MUC5B	11	1223066	1262172	+	18598	protein_coding	mucin 5B, oligomeric mucus/gel-forming [Source:HGNC Symbol;Acc:HGNC:7516]	-
ENSG00000170477	34.3577	405.458	-3.55588	1.13006e-12	6.35042e-10	KRT4	12	52806549	52814551	-	3312	protein_coding	keratin 4 [Source:HGNC Symbol;Acc:HGNC:6441]	-
ENSG00000126709	676.727	64.9604	3.37853	1.4798e-12	8.09909e-10	IFI6	1	27666061	27672218	-	865	protein_coding	interferon alpha inducible protein 6 [Source:HGNC Symbol;Acc:HGNC:4054]	-
ENSG00000212724	98.3082	2.09945	5.47042	1.50529e-12	8.09909e-10	KRTAP2-3	17	41059240	41060114	-	875	protein_coding	keratin associated protein 2-3 [Source:HGNC Symbol;Acc:HGNC:18906]	-
ENSG00000086548	29.5852	353.074	-3.57125	1.59426e-12	8.39907e-10	CEACAM6	19	41750977	41772208	+	3052	protein_coding	carcinoembryonic antigen related cell adhesion molecule 6 [Source:HGNC Symbol;Acc:HGNC:1818]	-
ENSG00000169252	538.326	49.2452	3.44723	1.71172e-12	8.83385e-10	ADRB2	5	148825245	148828687	+	3443	protein_coding	adrenoceptor beta 2 [Source:HGNC Symbol;Acc:HGNC:286]	-
ENSG00000271503	501.101	46.1021	3.43879	1.8115e-12	9.16183e-10	CCL5	17	35871491	35880793	-	1512	protein_coding	C-C motif chemokine ligand 5 [Source:HGNC Symbol;Acc:HGNC:10632]	-
ENSG00000189143	686.272	67.0558	3.35302	1.85223e-12	9.18413e-10	CLDN4	7	73799542	73832693	+	4702	protein_coding	claudin 4 [Source:HGNC Symbol;Acc:HGNC:2046]	-
ENSG00000178947	411.38	35.6253	3.52506	1.91358e-12	9.30586e-10	SMIM10L2A	X	135421943	135428074	+	5230	protein_coding	small integral membrane protein 10 like 2A [Source:HGNC Symbol;Acc:HGNC:34499]	-
ENSG00000089847	274.888	20.9577	3.70567	2.35268e-12	1.12254e-09	ANKRD24	19	4183354	4224814	+	4474	protein_coding	ankyrin repeat domain 24 [Source:HGNC Symbol;Acc:HGNC:29424]	-
ENSG00000173156	2.85952	107.915	-5.17604	2.45364e-12	1.14903e-09	RHOD	11	67056818	67072013	+	1265	protein_coding	ras homolog family member D [Source:HGNC Symbol;Acc:HGNC:670]	-
ENSG00000172794	440.014	40.8637	3.42482	3.89391e-12	1.79035e-09	RAB37	17	74670578	74747335	+	5074	protein_coding	RAB37, member RAS oncogene family [Source:HGNC Symbol;Acc:HGNC:30268]	-
ENSG00000196972	104.035	3.1471	4.99434	4.0543e-12	1.83081e-09	SMIM10L2B	X	135094987	135098634	-	2737	protein_coding	small integral membrane protein 10 like 2B [Source:HGNC Symbol;Acc:HGNC:34500]	-
ENSG00000122952	306.386	2663.22	-3.11921	4.60848e-12	2.04455e-09	ZWINT	10	56357228	56361275	-	2378	protein_coding	ZW10 interacting kinetochore protein [Source:HGNC Symbol;Acc:HGNC:13195]	-
ENSG00000234745	844.716	91.1525	3.21042	6.20161e-12	2.7039e-09	HLA-B	6	31269491	31357188	-	3051	protein_coding	major histocompatibility complex, class I, B [Source:HGNC Symbol;Acc:HGNC:4932]	-
ENSG00000258590	268.207	22.0054	3.60021	6.58131e-12	2.82082e-09	NBEAP1	15	20657638	20688408	-	3689	transcribed_unprocessed_pseudogene	neurobeachin pseudogene 1 [Source:HGNC Symbol;Acc:HGNC:1007]	-
ENSG00000104081	164.168	9.43316	4.10405	7.18854e-12	3.02973e-09	BMF	15	40087890	40108892	-	5447	protein_coding	Bcl2 modifying factor [Source:HGNC Symbol;Acc:HGNC:24132]	-
ENSG00000175155	581.278	59.722	3.2803	7.5142e-12	3.11507e-09	YPEL2	17	59331689	59401729	+	8667	protein_coding	yippee like 2 [Source:HGNC Symbol;Acc:HGNC:18326]	-
ENSG00000133636	22.9038	275.545	-3.58118	7.78756e-12	3.12839e-09	NTS	12	85874295	85882992	+	1555	protein_coding	neurotensin [Source:HGNC Symbol;Acc:HGNC:8038]	-
ENSG00000189001	172.758	10.4808	4.02746	7.79375e-12	3.12839e-09	SBSN	19	35523367	35528351	-	1986	protein_coding	suprabasin [Source:HGNC Symbol;Acc:HGNC:24950]	-
ENSG00000269729	231.936	17.8146	3.69364	8.39087e-12	3.31544e-09	AC006262.2	19	46163893	46180647	-	849	lincRNA	novel transcript	-
ENSG00000205413	991.707	111.059	3.15721	8.929e-12	3.47379e-09	SAMD9	7	93099513	93118023	-	6855	protein_coding	sterile alpha motif domain containing 9 [Source:HGNC Symbol;Acc:HGNC:1348]	-
ENSG00000111665	130.761	1145.12	-3.12923	9.14635e-12	3.50444e-09	CDCA3	12	6844793	6852066	-	5653	protein_coding	cell division cycle associated 3 [Source:HGNC Symbol;Acc:HGNC:14624]	-
ENSG00000137965	98.3082	3.1471	4.91276	9.57923e-12	3.61551e-09	IFI44	1	78649796	78664078	+	2038	protein_coding	interferon induced protein 44 [Source:HGNC Symbol;Acc:HGNC:16938]	-
ENSG00000135678	1137.74	129.917	3.12934	1.03095e-11	3.83391e-09	CPM	12	68842197	68971570	-	7535	protein_coding	carboxypeptidase M [Source:HGNC Symbol;Acc:HGNC:2311]	-
ENSG00000160182	107.853	4.19477	4.64508	1.05811e-11	3.87789e-09	TFF1	21	42362282	42366594	-	551	protein_coding	trefoil factor 1 [Source:HGNC Symbol;Acc:HGNC:11755]	-
ENSG00000168824	104.99	4.19477	4.60631	1.72857e-11	6.24457e-09	NSG1	4	4348140	4419058	+	4355	protein_coding	neuronal vesicle trafficking associated 1 [Source:HGNC Symbol;Acc:HGNC:18790]	-
ENSG00000134339	241.481	20.9577	3.51883	2.61727e-11	9.3219e-09	SAA2	11	18239223	18248643	-	2227	protein_coding	serum amyloid A2 [Source:HGNC Symbol;Acc:HGNC:10514]	-
ENSG00000128284	168.94	11.5285	3.85928	2.92036e-11	1.02569e-08	APOL3	22	36140330	36166177	-	5901	protein_coding	apolipoprotein L3 [Source:HGNC Symbol;Acc:HGNC:14868]	-
ENSG00000133805	477.239	51.3405	3.21354	3.26031e-11	1.12941e-08	AMPD3	11	10308313	10507579	+	6793	protein_coding	adenosine monophosphate deaminase 3 [Source:HGNC Symbol;Acc:HGNC:470]	-
ENSG00000079385	214.755	17.8146	3.58267	3.43859e-11	1.17507e-08	CEACAM1	19	42507304	42561234	-	5524	protein_coding	carcinoembryonic antigen related cell adhesion molecule 1 [Source:HGNC Symbol;Acc:HGNC:1814]	-
ENSG00000189221	260.571	24.1007	3.42802	3.63264e-11	1.22483e-08	MAOA	X	43654907	43746824	+	5528	protein_coding	monoamine oxidase A [Source:HGNC Symbol;Acc:HGNC:6833]	-
ENSG00000157613	71.5826	1.05178	5.93448	3.78455e-11	1.25143e-08	CREB3L1	11	46277661	46321422	+	4037	protein_coding	cAMP responsive element binding protein 3 like 1 [Source:HGNC Symbol;Acc:HGNC:18856]	TF_bZIP
ENSG00000212901	108.808	5.24244	4.34422	3.81051e-11	1.25143e-08	KRTAP3-1	17	41008521	41019324	-	725	protein_coding	keratin associated protein 3-1 [Source:HGNC Symbol;Acc:HGNC:16778]	-
ENSG00000108375	14.3134	182.301	-3.65892	3.96625e-11	1.28588e-08	RNF43	17	58352500	58417595	-	7505	protein_coding	ring finger protein 43 [Source:HGNC Symbol;Acc:HGNC:18505]	-
ENSG00000171346	421.879	46.1021	3.19059	5.08152e-11	1.6266e-08	KRT15	17	41513743	41522529	-	7069	protein_coding	keratin 15 [Source:HGNC Symbol;Acc:HGNC:6421]	-
ENSG00000186185	327.385	2505.02	-2.93526	5.3126e-11	1.67931e-08	KIF18B	17	44924709	44947711	-	4655	protein_coding	kinesin family member 18B [Source:HGNC Symbol;Acc:HGNC:27102]	-
ENSG00000164400	170.849	12.5762	3.75124	5.4785e-11	1.71037e-08	CSF2	5	132073790	132076170	+	787	protein_coding	colony stimulating factor 2 [Source:HGNC Symbol;Acc:HGNC:2434]	-
ENSG00000130508	246.254	23.053	3.41032	5.76012e-11	1.77636e-08	PXDN	2	1631887	1744852	-	11257	protein_coding	peroxidasin [Source:HGNC Symbol;Acc:HGNC:14966]	-
ENSG00000136244	184.212	14.6716	3.63944	6.34715e-11	1.93382e-08	IL6	7	22725884	22732002	+	2069	protein_coding	interleukin 6 [Source:HGNC Symbol;Acc:HGNC:6018]	-
ENSG00000005108	50.5839	445.27	-3.13466	6.79392e-11	2.04529e-08	THSD7A	7	11370357	11832198	-	10929	protein_coding	thrombospondin type 1 domain containing 7A [Source:HGNC Symbol;Acc:HGNC:22207]	-
ENSG00000085563	1.38778e-17	58.6743	-8.87919	7.59943e-11	2.26088e-08	ABCB1	7	87503633	87713323	-	5806	protein_coding	ATP binding cassette subfamily B member 1 [Source:HGNC Symbol;Acc:HGNC:40]	-
ENSG00000131153	155.577	1205.89	-2.95334	7.94077e-11	2.33495e-08	GINS2	16	85676198	85690073	-	3264	protein_coding	GINS complex subunit 2 [Source:HGNC Symbol;Acc:HGNC:24575]	-
ENSG00000227234	401.835	45.0544	3.15346	9.00747e-11	2.61817e-08	SPANXB1	X	141002591	141003706	+	469	protein_coding	SPANX family member B1 [Source:HGNC Symbol;Acc:HGNC:14329]	-
ENSG00000171557	1.38778e-17	57.6266	-8.85325	9.91633e-11	2.84959e-08	FGG	4	154604134	154612967	-	3600	protein_coding	fibrinogen gamma chain [Source:HGNC Symbol;Acc:HGNC:3694]	-
ENSG00000186642	118.352	6.29012	4.20797	1.01676e-10	2.88896e-08	PDE2A	11	72576141	72674591	-	7182	protein_coding	phosphodiesterase 2A [Source:HGNC Symbol;Acc:HGNC:8777]	-
ENSG00000010310	517.328	61.8174	3.06253	1.17277e-10	3.29521e-08	GIPR	19	45668244	45683724	+	4736	protein_coding	gastric inhibitory polypeptide receptor [Source:HGNC Symbol;Acc:HGNC:4271]	-
ENSG00000134668	184.212	15.7193	3.54072	1.31458e-10	3.62821e-08	SPOCD1	1	31790422	31816051	-	7085	protein_coding	SPOC domain containing 1 [Source:HGNC Symbol;Acc:HGNC:26338]	-
ENSG00000093009	117.398	904.156	-2.94378	1.33021e-10	3.62821e-08	CDC45	22	19479459	19520612	+	2846	protein_coding	cell division cycle 45 [Source:HGNC Symbol;Acc:HGNC:1739]	-
ENSG00000100297	481.057	3472.03	-2.85116	1.35021e-10	3.62821e-08	MCM5	22	35400063	35425430	+	7338	protein_coding	minichromosome maintenance complex component 5 [Source:HGNC Symbol;Acc:HGNC:6948]	-
ENSG00000168427	92.5813	4.19477	4.42509	1.36124e-10	3.62821e-08	KLHL30	2	238138722	238152947	+	3726	protein_coding	kelch like family member 30 [Source:HGNC Symbol;Acc:HGNC:24770]	-
ENSG00000106688	385.608	44.0067	3.12786	1.36302e-10	3.62821e-08	SLC1A1	9	4490444	4587469	+	3998	protein_coding	solute carrier family 1 member 1 [Source:HGNC Symbol;Acc:HGNC:10939]	-
ENSG00000152253	64.9012	534.323	-3.03886	1.41637e-10	3.73096e-08	SPC25	2	168834132	168913371	-	1841	protein_coding	SPC25, NDC80 kinetochore complex component [Source:HGNC Symbol;Acc:HGNC:24031]	-
ENSG00000249196	645.229	80.6757	2.99773	1.46017e-10	3.80668e-08	TMEM132D-AS1	12	129109629	129113294	+	2271	antisense	TMEM132D antisense RNA 1 [Source:HGNC Symbol;Acc:HGNC:27466]	-
ENSG00000106789	787.447	101.629	2.95239	1.6808e-10	4.3016e-08	CORO2A	9	98120975	98192640	-	5717	protein_coding	coronin 2A [Source:HGNC Symbol;Acc:HGNC:2255]	-
ENSG00000188985	60.1288	494.511	-3.03714	1.68403e-10	4.3016e-08	DHFRP1	18	26170726	26171284	-	559	processed_pseudogene	dihydrofolate reductase pseudogene 1 [Source:HGNC Symbol;Acc:HGNC:2862]	-
ENSG00000139734	96.3992	745.955	-2.9503	1.72604e-10	4.3372e-08	DIAPH3	13	59665583	60163987	-	7442	protein_coding	diaphanous related formin 3 [Source:HGNC Symbol;Acc:HGNC:15480]	-
ENSG00000119514	988.844	130.965	2.91542	1.73227e-10	4.3372e-08	GALNT12	9	98807699	98850081	+	3137	protein_coding	polypeptide N-acetylgalactosaminyltransferase 12 [Source:HGNC Symbol;Acc:HGNC:19877]	-
ENSG00000131015	281.57	29.3392	3.25732	1.76217e-10	4.3688e-08	ULBP2	6	149942000	149949235	+	1349	protein_coding	UL16 binding protein 2 [Source:HGNC Symbol;Acc:HGNC:14894]	-
ENSG00000171848	485.829	3444.79	-2.82556	1.90645e-10	4.68061e-08	RRM2	2	10120698	10131419	+	5323	protein_coding	ribonucleotide reductase regulatory subunit M2 [Source:HGNC Symbol;Acc:HGNC:10452]	-
ENSG00000197050	180.394	15.7193	3.51052	1.9391e-10	4.71499e-08	ZNF420	19	37007857	37130314	+	4023	protein_coding	zinc finger protein 420 [Source:HGNC Symbol;Acc:HGNC:20649]	zf-C2H2
ENSG00000135451	178.485	1307.51	-2.87205	1.98699e-10	4.78543e-08	TROAP	12	49323236	49331731	+	3954	protein_coding	trophinin associated protein [Source:HGNC Symbol;Acc:HGNC:12327]	-
ENSG00000091592	335.975	37.7206	3.15087	2.01449e-10	4.80589e-08	NLRP1	17	5499427	5619424	-	12808	protein_coding	NLR family pyrin domain containing 1 [Source:HGNC Symbol;Acc:HGNC:14374]	-
ENSG00000095383	1673.21	231.542	2.85263	2.13663e-10	5.04962e-08	TBC1D2	9	98198999	98255721	-	3681	protein_coding	TBC1 domain family member 2 [Source:HGNC Symbol;Acc:HGNC:18026]	-
ENSG00000089685	562.188	3939.3	-2.80853	2.21586e-10	5.18839e-08	BIRC5	17	78214186	78225636	+	3815	protein_coding	baculoviral IAP repeat containing 5 [Source:HGNC Symbol;Acc:HGNC:593]	-
ENSG00000133135	1.38778e-17	54.4836	-8.77251	2.24222e-10	5.20194e-08	RNF128	X	106693794	106796993	+	3432	protein_coding	ring finger protein 128, E3 ubiquitin protein ligase [Source:HGNC Symbol;Acc:HGNC:21153]	-
ENSG00000143217	229.073	23.053	3.30604	2.2738e-10	5.22725e-08	NECTIN4	1	161070995	161089599	-	3502	protein_coding	nectin cell adhesion molecule 4 [Source:HGNC Symbol;Acc:HGNC:19688]	-
ENSG00000165272	1842.15	257.734	2.83686	2.36777e-10	5.39426e-08	AQP3	9	33441154	33447633	-	2950	protein_coding	aquaporin 3 (Gill blood group) [Source:HGNC Symbol;Acc:HGNC:636]	-
ENSG00000166851	521.145	3636.52	-2.80249	2.47276e-10	5.58313e-08	PLK1	16	23677656	23690367	+	4760	protein_coding	polo like kinase 1 [Source:HGNC Symbol;Acc:HGNC:9077]	-
ENSG00000151117	134.579	9.43316	3.81758	2.55856e-10	5.72574e-08	TMEM86A	11	18693122	18704785	+	4243	protein_coding	transmembrane protein 86A [Source:HGNC Symbol;Acc:HGNC:26890]	-
ENSG00000108342	141.26	10.4808	3.7373	2.65163e-10	5.88197e-08	CSF3	17	40015361	40017813	+	2220	protein_coding	colony stimulating factor 3 [Source:HGNC Symbol;Acc:HGNC:2438]	-
ENSG00000104888	146.987	11.5285	3.65862	3.44408e-10	7.57338e-08	SLC17A7	19	49429401	49442360	-	6013	protein_coding	solute carrier family 17 member 7 [Source:HGNC Symbol;Acc:HGNC:16704]	-
ENSG00000163993	637.593	84.8664	2.90761	4.06474e-10	8.86113e-08	S100P	4	6693069	6697170	+	1280	protein_coding	S100 calcium binding protein P [Source:HGNC Symbol;Acc:HGNC:10504]	-
ENSG00000145386	268.207	1850.21	-2.78568	4.36496e-10	9.43427e-08	CCNA2	4	121816444	121823933	-	2798	protein_coding	cyclin A2 [Source:HGNC Symbol;Acc:HGNC:1578]	-
ENSG00000274180	578.415	76.485	2.9169	4.84631e-10	1.03859e-07	NATD1	17	21238870	21253410	-	4931	protein_coding	N-acetyltransferase domain containing 1 [Source:HGNC Symbol;Acc:HGNC:30770]	-
ENSG00000062282	313.068	36.6729	3.08953	4.97492e-10	1.05719e-07	DGAT2	11	75759512	75801535	+	7905	protein_coding	diacylglycerol O-acyltransferase 2 [Source:HGNC Symbol;Acc:HGNC:16940]	-
ENSG00000119125	542.144	71.2465	2.92568	5.34277e-10	1.1259e-07	GDA	9	72114595	72257193	+	7904	protein_coding	guanine deaminase [Source:HGNC Symbol;Acc:HGNC:4212]	-
ENSG00000148513	1.905	69.1512	-5.09	6.07276e-10	1.26916e-07	ANKRD30A	10	37125788	37384111	+	5015	protein_coding	ankyrin repeat domain 30A [Source:HGNC Symbol;Acc:HGNC:17234]	Others
ENSG00000177675	195.666	19.91	3.28904	6.40247e-10	1.3271e-07	CD163L1	12	7346685	7479897	-	5690	protein_coding	CD163 molecule like 1 [Source:HGNC Symbol;Acc:HGNC:30375]	-
ENSG00000153982	173.713	16.7669	3.36372	7.67891e-10	1.57873e-07	GDPD1	17	59220467	59275967	+	2970	protein_coding	glycerophosphodiester phosphodiesterase domain containing 1 [Source:HGNC Symbol;Acc:HGNC:20883]	-
ENSG00000075218	198.529	1337.9	-2.75174	8.45678e-10	1.72464e-07	GTSE1	22	46296741	46330810	+	4242	protein_coding	G2 and S-phase expressed 1 [Source:HGNC Symbol;Acc:HGNC:13698]	-
ENSG00000005513	244.345	27.2438	3.15929	8.67803e-10	1.7556e-07	SOX8	16	981808	986979	+	4432	protein_coding	SRY-box 8 [Source:HGNC Symbol;Acc:HGNC:11203]	HMG
ENSG00000163565	178.485	17.8146	3.31595	9.02298e-10	1.8109e-07	IFI16	1	158999968	159055155	+	5294	protein_coding	interferon gamma inducible protein 16 [Source:HGNC Symbol;Acc:HGNC:5395]	-
ENSG00000168078	407.562	2662.17	-2.70712	9.22739e-10	1.83734e-07	PBK	8	27809620	27838095	-	2165	protein_coding	PDZ binding kinase [Source:HGNC Symbol;Acc:HGNC:18282]	-
ENSG00000119922	197.575	20.9577	3.22949	9.63981e-10	1.90446e-07	IFIT2	10	89283694	89309276	+	4101	protein_coding	interferon induced protein with tetratricopeptide repeats 2 [Source:HGNC Symbol;Acc:HGNC:5409]	-
ENSG00000166145	110.717	7.3378	3.89349	9.80638e-10	1.92235e-07	SPINT1	15	40844018	40858207	+	3542	protein_coding	serine peptidase inhibitor, Kunitz type 1 [Source:HGNC Symbol;Acc:HGNC:11246]	-
ENSG00000087245	332.157	41.9114	2.98286	1.00448e-09	1.95395e-07	MMP2	16	55389700	55506691	+	4933	protein_coding	matrix metallopeptidase 2 [Source:HGNC Symbol;Acc:HGNC:7166]	-
ENSG00000182580	82.082	4.19477	4.25169	1.05761e-09	2.04158e-07	EPHB3	3	184561784	184582409	+	4532	protein_coding	EPH receptor B3 [Source:HGNC Symbol;Acc:HGNC:3394]	-
ENSG00000179242	25.7673	222.113	-3.10128	1.13459e-09	2.1736e-07	CDH4	20	61252426	61940617	+	7351	protein_coding	cadherin 4 [Source:HGNC Symbol;Acc:HGNC:1763]	-
ENSG00000116983	129.806	10.4808	3.61542	1.19503e-09	2.27218e-07	HPCAL4	1	39678648	39691689	-	4962	protein_coding	hippocalcin like 4 [Source:HGNC Symbol;Acc:HGNC:18212]	-
ENSG00000112299	80.173	4.19477	4.2178	1.28501e-09	2.41878e-07	VNN1	6	132681590	132714049	-	3106	protein_coding	vanin 1 [Source:HGNC Symbol;Acc:HGNC:12705]	-
ENSG00000024526	173.713	1150.36	-2.7264	1.29127e-09	2.41878e-07	DEPDC1	1	68474152	68497221	-	5904	protein_coding	DEP domain containing 1 [Source:HGNC Symbol;Acc:HGNC:22949]	-
ENSG00000173210	701.543	101.629	2.78576	1.40888e-09	2.61092e-07	ABLIM3	5	149141483	149260542	+	7225	protein_coding	actin binding LIM protein family member 3 [Source:HGNC Symbol;Acc:HGNC:29132]	-
ENSG00000099337	1554.85	238.876	2.70183	1.41757e-09	2.61092e-07	KCNK6	19	38319844	38332076	+	6169	protein_coding	potassium two pore domain channel subfamily K member 6 [Source:HGNC Symbol;Acc:HGNC:6281]	-
ENSG00000165029	1454.63	223.161	2.70385	1.42481e-09	2.61092e-07	ABCA1	9	104781002	104928237	-	11350	protein_coding	ATP binding cassette subfamily A member 1 [Source:HGNC Symbol;Acc:HGNC:29]	-
ENSG00000276900	285.387	35.6253	2.99771	1.68599e-09	3.05113e-07	AC023157.3	12	31729117	31731204	+	2088	antisense	novel transcript, antisense to AMN1	-
ENSG00000050405	2852.95	451.556	2.65916	1.68917e-09	3.05113e-07	LIMA1	12	50175788	50283546	-	6317	protein_coding	LIM domain and actin binding 1 [Source:HGNC Symbol;Acc:HGNC:24636]	-
ENSG00000140961	648.092	4036.73	-2.63867	1.89e-09	3.38967e-07	OSGIN1	16	83948282	83966332	+	3460	protein_coding	oxidative stress induced growth inhibitor 1 [Source:HGNC Symbol;Acc:HGNC:30093]	-
ENSG00000260231	214.755	25.1484	3.0881	1.97987e-09	3.52583e-07	KDM7A-DT	7	140177184	140179640	+	2457	bidirectional_promoter_lncRNA	KDM7A divergent transcript [Source:HGNC Symbol;Acc:HGNC:48959]	-
ENSG00000259230	70.6281	3.1471	4.43643	2.20844e-09	3.90538e-07	LINC02323	14	102545254	102555826	+	1603	lincRNA	long intergenic non-protein coding RNA 2323 [Source:HGNC Symbol;Acc:HGNC:53242]	-
ENSG00000129195	212.847	1342.09	-2.65585	2.79202e-09	4.9031e-07	PIMREG	17	6444415	6451469	+	2823	protein_coding	PICALM interacting mitotic regulator [Source:HGNC Symbol;Acc:HGNC:25483]	-
ENSG00000184985	246.254	30.3868	3.01365	2.87883e-09	5.01786e-07	SORCS2	4	7192538	7742836	+	6317	protein_coding	sortilin related VPS10 domain containing receptor 2 [Source:HGNC Symbol;Acc:HGNC:16698]	-
ENSG00000069812	379.882	52.3882	2.8554	2.89706e-09	5.01786e-07	HES2	1	6412418	6424670	-	5407	protein_coding	hes family bHLH transcription factor 2 [Source:HGNC Symbol;Acc:HGNC:16005]	bHLH
ENSG00000204052	109.762	8.38548	3.69139	3.0747e-09	5.28932e-07	LRRC73	6	43506969	43510686	-	2121	protein_coding	leucine rich repeat containing 73 [Source:HGNC Symbol;Acc:HGNC:21375]	-
ENSG00000171680	537.372	79.628	2.75273	3.34387e-09	5.69095e-07	PLEKHG5	1	6466092	6520061	-	7053	protein_coding	pleckstrin homology and RhoGEF domain containing G5 [Source:HGNC Symbol;Acc:HGNC:29105]	-
ENSG00000225968	140.306	13.6239	3.35294	3.35318e-09	5.69095e-07	ELFN1	7	1688119	1747954	+	3845	protein_coding	extracellular leucine rich repeat and fibronectin type III domain containing 1 [Source:HGNC Symbol;Acc:HGNC:33154]	-
ENSG00000257732	176.576	19.91	3.14104	3.69838e-09	6.23498e-07	AC089983.1	12	104262314	104280722	-	701	antisense	novel transcript, antisense to TXNRD1	-
ENSG00000087085	319.749	44.0067	2.85777	3.94141e-09	6.60068e-07	ACHE	7	100889994	100896974	-	3783	protein_coding	acetylcholinesterase (Cartwright blood group) [Source:HGNC Symbol;Acc:HGNC:108]	-
ENSG00000115738	552.643	3304.4	-2.57968	4.09202e-09	6.80782e-07	ID2	2	8678845	8684453	+	2205	protein_coding	inhibitor of DNA binding 2 [Source:HGNC Symbol;Acc:HGNC:5361]	bHLH
ENSG00000100100	145.078	14.6716	3.29518	4.31801e-09	7.13685e-07	PIK3IP1	22	31281593	31292534	-	3805	protein_coding	phosphoinositide-3-kinase interacting protein 1 [Source:HGNC Symbol;Acc:HGNC:24942]	-
ENSG00000117226	482.966	71.2465	2.75897	4.36014e-09	7.15969e-07	GBP3	1	89006666	89022894	-	4297	protein_coding	guanylate binding protein 3 [Source:HGNC Symbol;Acc:HGNC:4184]	-
ENSG00000130751	558.37	84.8664	2.71624	4.40523e-09	7.18707e-07	NPAS1	19	47019820	47045775	+	2582	protein_coding	neuronal PAS domain protein 1 [Source:HGNC Symbol;Acc:HGNC:7894]	Others
ENSG00000180964	28.6307	223.161	-2.95676	4.44364e-09	7.20325e-07	TCEAL8	X	103252995	103255203	-	1222	protein_coding	transcription elongation factor A like 8 [Source:HGNC Symbol;Acc:HGNC:28683]	-
ENSG00000175063	383.699	2300.72	-2.58363	4.48887e-09	7.2212e-07	UBE2C	20	45812576	45816957	+	1286	protein_coding	ubiquitin conjugating enzyme E2 C [Source:HGNC Symbol;Acc:HGNC:15937]	-
ENSG00000140451	64.9012	441.079	-2.76226	4.51182e-09	7.2212e-07	PIF1	15	64815632	64825668	-	4656	protein_coding	PIF1 5'-to-3' DNA helicase [Source:HGNC Symbol;Acc:HGNC:26220]	-
ENSG00000169403	445.741	66.0081	2.75327	4.66828e-09	7.42463e-07	PTAFR	1	28147166	28193936	-	4706	protein_coding	platelet activating factor receptor [Source:HGNC Symbol;Acc:HGNC:9582]	-
ENSG00000129173	70.6281	467.271	-2.72369	5.11121e-09	8.07827e-07	E2F8	11	19224063	19241620	-	4140	protein_coding	E2F transcription factor 8 [Source:HGNC Symbol;Acc:HGNC:24727]	E2F
ENSG00000197380	189.939	23.053	3.03594	5.84928e-09	9.18737e-07	DACT3	19	46647612	46661138	-	5361	protein_coding	dishevelled binding antagonist of beta catenin 3 [Source:HGNC Symbol;Acc:HGNC:30745]	-
ENSG00000149557	177.531	20.9577	3.07526	5.94316e-09	9.2772e-07	FEZ1	11	125442881	125592568	-	9324	protein_coding	fasciculation and elongation protein zeta 1 [Source:HGNC Symbol;Acc:HGNC:3659]	-
ENSG00000149243	124.079	11.5285	3.41443	5.99522e-09	9.28241e-07	KLHL35	11	75422394	75430629	-	5041	protein_coding	kelch like family member 35 [Source:HGNC Symbol;Acc:HGNC:26597]	-
ENSG00000171560	13.3589	129.917	-3.26922	6.05419e-09	9.28241e-07	FGA	4	154583126	154590766	-	3956	protein_coding	fibrinogen alpha chain [Source:HGNC Symbol;Acc:HGNC:3661]	-
ENSG00000109674	138.397	854.915	-2.62583	6.05662e-09	9.28241e-07	NEIL3	4	177309836	177362943	+	2959	protein_coding	nei like DNA glycosylase 3 [Source:HGNC Symbol;Acc:HGNC:24573]	-
ENSG00000170379	58.2198	2.09945	4.71591	6.45278e-09	9.82999e-07	TCAF2	7	143620952	143730409	+	6409	protein_coding	TRPM8 channel associated factor 2 [Source:HGNC Symbol;Acc:HGNC:26878]	-
ENSG00000240541	110.717	9.43316	3.53629	6.66806e-09	1.00971e-06	TM4SF1-AS1	3	149377778	149386583	+	931	antisense	TM4SF1 antisense RNA 1 [Source:HGNC Symbol;Acc:HGNC:40587]	-
ENSG00000101057	648.092	3754.91	-2.53427	6.97579e-09	1.04749e-06	MYBL2	20	43667019	43716496	+	2777	protein_coding	MYB proto-oncogene like 2 [Source:HGNC Symbol;Acc:HGNC:7548]	MYB
ENSG00000178999	357.928	2101.66	-2.55335	7.00036e-09	1.04749e-06	AURKB	17	8204733	8210600	-	2241	protein_coding	aurora kinase B [Source:HGNC Symbol;Acc:HGNC:11390]	-
ENSG00000070540	697.725	112.106	2.6365	7.11705e-09	1.05868e-06	WIPI1	17	68420948	68457513	-	3402	protein_coding	WD repeat domain, phosphoinositide interacting 1 [Source:HGNC Symbol;Acc:HGNC:25471]	-
ENSG00000205300	104.035	8.38548	3.61417	7.57724e-09	1.11403e-06	AL356414.1	20	4070152	4075165	-	686	lincRNA	novel transcript	-
ENSG00000163009	9.54098	104.772	-3.4393	7.57724e-09	1.11403e-06	C2orf48	2	10141382	10211725	+	2502	lincRNA	chromosome 2 open reading frame 48 [Source:HGNC Symbol;Acc:HGNC:26322]	-
ENSG00000172638	139.351	14.6716	3.23712	7.70051e-09	1.12194e-06	EFEMP2	11	65866441	65873592	-	5397	protein_coding	EGF containing fibulin extracellular matrix protein 2 [Source:HGNC Symbol;Acc:HGNC:3219]	-
ENSG00000173391	1346.78	226.304	2.57254	7.71979e-09	1.12194e-06	OLR1	12	10158301	10172138	-	3057	protein_coding	oxidized low density lipoprotein receptor 1 [Source:HGNC Symbol;Acc:HGNC:8133]	-
ENSG00000166448	115.489	10.4808	3.44699	7.77979e-09	1.1242e-06	TMEM130	7	98846488	98870771	-	4663	protein_coding	transmembrane protein 130 [Source:HGNC Symbol;Acc:HGNC:25429]	-
ENSG00000112984	308.295	1796.78	-2.54253	8.52542e-09	1.22495e-06	KIF20A	5	138178719	138187715	+	3958	protein_coding	kinesin family member 20A [Source:HGNC Symbol;Acc:HGNC:9787]	-
ENSG00000142661	10.4955	108.963	-3.36001	8.91932e-09	1.2743e-06	MYOM3	1	24056035	24112175	-	9254	protein_coding	myomesin 3 [Source:HGNC Symbol;Acc:HGNC:26679]	-
ENSG00000167895	143.169	15.7193	3.17736	9.56575e-09	1.35898e-06	TMC8	17	78130770	78142968	+	5459	protein_coding	transmembrane channel like 8 [Source:HGNC Symbol;Acc:HGNC:20474]	-
ENSG00000182687	70.6281	4.19477	4.03524	9.81226e-09	1.38621e-06	GALR2	17	76074794	76077541	+	1364	protein_coding	galanin receptor 2 [Source:HGNC Symbol;Acc:HGNC:4133]	-
ENSG00000165376	75.4006	477.748	-2.66151	1.01354e-08	1.42392e-06	CLDN2	X	106900164	106930861	+	3410	protein_coding	claudin 2 [Source:HGNC Symbol;Acc:HGNC:2041]	-
ENSG00000113211	107.853	9.43316	3.49854	1.03281e-08	1.44022e-06	PCDHB6	5	141150022	141153287	+	3266	protein_coding	protocadherin beta 6 [Source:HGNC Symbol;Acc:HGNC:8691]	-
ENSG00000134057	950.664	5340.05	-2.48968	1.03654e-08	1.44022e-06	CCNB1	5	69167010	69178245	+	2558	protein_coding	cyclin B1 [Source:HGNC Symbol;Acc:HGNC:1579]	-
ENSG00000065618	290.16	41.9114	2.78792	1.05289e-08	1.45495e-06	COL17A1	10	104031286	104085957	-	7066	protein_coding	collagen type XVII alpha 1 chain [Source:HGNC Symbol;Acc:HGNC:2194]	-
ENSG00000107099	1.905	57.6266	-4.82748	1.06398e-08	1.46227e-06	DOCK8	9	214854	465259	+	13784	protein_coding	dedicator of cytokinesis 8 [Source:HGNC Symbol;Acc:HGNC:19191]	-
ENSG00000101445	182.303	23.053	2.97678	1.09545e-08	1.49739e-06	PPP1R16B	20	38805705	38923024	+	6400	protein_coding	protein phosphatase 1 regulatory subunit 16B [Source:HGNC Symbol;Acc:HGNC:15850]	-
ENSG00000224149	5.72302	83.8187	-3.8424	1.14523e-08	1.55702e-06	AC099786.2	1	75129974	75132576	-	2203	antisense	novel transcript, antisense to LHX8	-
ENSG00000186469	112.626	10.4808	3.41081	1.18324e-08	1.6001e-06	GNG2	14	51826195	51979342	+	6379	protein_coding	G protein subunit gamma 2 [Source:HGNC Symbol;Acc:HGNC:4404]	-
ENSG00000132437	18.1314	152.966	-3.06758	1.26616e-08	1.70312e-06	DDC	7	50458436	50565457	-	3136	protein_coding	dopa decarboxylase [Source:HGNC Symbol;Acc:HGNC:2719]	-
ENSG00000100626	146.987	16.7669	3.1229	1.30599e-08	1.74741e-06	GALNT16	14	69259277	69357033	+	10802	protein_coding	polypeptide N-acetylgalactosaminyltransferase 16 [Source:HGNC Symbol;Acc:HGNC:23233]	-
ENSG00000165323	22.9038	181.253	-2.97723	1.31411e-08	1.74901e-06	FAT3	11	92352096	92896470	+	19280	protein_coding	FAT atypical cadherin 3 [Source:HGNC Symbol;Acc:HGNC:23112]	-
ENSG00000182870	369.382	56.5789	2.7042	1.33812e-08	1.77164e-06	GALNT9	12	132196372	132329349	-	6969	protein_coding	polypeptide N-acetylgalactosaminyltransferase 9 [Source:HGNC Symbol;Acc:HGNC:4131]	-
ENSG00000153707	1.905	56.5789	-4.80107	1.37131e-08	1.80613e-06	PTPRD	9	8314246	10612723	-	11165	protein_coding	protein tyrosine phosphatase, receptor type D [Source:HGNC Symbol;Acc:HGNC:9668]	-
ENSG00000163701	134.579	14.6716	3.1869	1.39101e-08	1.82259e-06	IL17RE	3	9902612	9916402	+	4676	protein_coding	interleukin 17 receptor E [Source:HGNC Symbol;Acc:HGNC:18439]	-
ENSG00000204839	51.5384	335.263	-2.6985	1.46641e-08	1.91147e-06	MROH6	8	143566187	143572971	-	4408	protein_coding	maestro heat like repeat family member 6 [Source:HGNC Symbol;Acc:HGNC:27814]	-
ENSG00000148773	1809.7	9845.1	-2.44357	1.70699e-08	2.21366e-06	MKI67	10	128096659	128126385	-	12807	protein_coding	marker of proliferation Ki-67 [Source:HGNC Symbol;Acc:HGNC:7107]	-
ENSG00000092853	125.988	736.526	-2.54621	1.86406e-08	2.40502e-06	CLSPN	1	35720218	35769967	-	5411	protein_coding	claspin [Source:HGNC Symbol;Acc:HGNC:19715]	-
ENSG00000126259	290.16	44.0067	2.71773	2.0006e-08	2.56808e-06	KIRREL2	19	35855861	35867109	+	3382	protein_coding	kirre like nephrin family adhesion molecule 2 [Source:HGNC Symbol;Acc:HGNC:18816]	-
ENSG00000142156	2460.66	447.365	2.45921	2.02137e-08	2.58164e-06	COL6A1	21	45981737	46005050	+	5343	protein_coding	collagen type VI alpha 1 chain [Source:HGNC Symbol;Acc:HGNC:2211]	-
ENSG00000183098	22.9038	176.015	-2.93494	2.08256e-08	2.64642e-06	GPC6	13	93226842	94407401	+	6468	protein_coding	glypican 6 [Source:HGNC Symbol;Acc:HGNC:4454]	-
ENSG00000140450	245.299	35.6253	2.77944	2.22125e-08	2.80855e-06	ARRDC4	15	97960698	97973838	+	4072	protein_coding	arrestin domain containing 4 [Source:HGNC Symbol;Acc:HGNC:28087]	-
ENSG00000284946	25.7673	186.492	-2.84925	2.26983e-08	2.85569e-06	AC068831.7	15	90966190	91022566	-	7148	protein_coding	novel transcript	-
ENSG00000095370	53.4474	2.09945	4.59281	2.29544e-08	2.87362e-06	SH2D3C	9	127738317	127778741	-	4659	protein_coding	SH2 domain containing 3C [Source:HGNC Symbol;Acc:HGNC:16884]	-
ENSG00000185924	125.034	13.6239	3.18685	2.374e-08	2.95732e-06	RTN4RL1	17	1934677	2025345	-	3625	protein_coding	reticulon 4 receptor like 1 [Source:HGNC Symbol;Acc:HGNC:21329]	-
ENSG00000114796	442.878	72.2942	2.61296	2.39459e-08	2.96835e-06	KLHL24	3	183635568	183684477	+	8650	protein_coding	kelch like family member 24 [Source:HGNC Symbol;Acc:HGNC:25947]	-
ENSG00000090889	312.113	1710.87	-2.4541	2.50234e-08	3.08679e-06	KIF4A	X	70290090	70420832	+	4533	protein_coding	kinesin family member 4A [Source:HGNC Symbol;Acc:HGNC:13339]	-
ENSG00000168939	101.172	9.43316	3.40639	2.53347e-08	3.11002e-06	SPRY3	X	155767812	155782459	+	9019	protein_coding	sprouty RTK signaling antagonist 3 [Source:HGNC Symbol;Acc:HGNC:11271]	-
ENSG00000224420	26.7218	190.683	-2.82907	2.57127e-08	3.14118e-06	ADM5	19	49688664	49690575	+	1718	protein_coding	adrenomedullin 5 (putative) [Source:HGNC Symbol;Acc:HGNC:27293]	-
ENSG00000058085	4553.85	850.724	2.42016	2.62981e-08	3.19724e-06	LAMC2	1	183186238	183244900	+	6543	protein_coding	laminin subunit gamma 2 [Source:HGNC Symbol;Acc:HGNC:6493]	-
ENSG00000072954	156.532	19.91	2.96734	2.6794e-08	3.24194e-06	TMEM38A	19	16661127	16690029	+	3005	protein_coding	transmembrane protein 38A [Source:HGNC Symbol;Acc:HGNC:28462]	-
ENSG00000170482	25.7673	184.396	-2.83296	2.70845e-08	3.26149e-06	SLC23A1	5	139367196	139384553	-	3203	protein_coding	solute carrier family 23 member 1 [Source:HGNC Symbol;Acc:HGNC:10974]	-
ENSG00000058668	3611.77	674.713	2.42015	2.78283e-08	3.33517e-06	ATP2B4	1	203626561	203744081	+	9721	protein_coding	ATPase plasma membrane Ca2+ transporting 4 [Source:HGNC Symbol;Acc:HGNC:817]	-
ENSG00000169213	1845.97	339.454	2.44268	2.81056e-08	3.35253e-06	RAB3B	1	51907956	51990764	-	12844	protein_coding	RAB3B, member RAS oncogene family [Source:HGNC Symbol;Acc:HGNC:9778]	-
ENSG00000181908	38.1756	1.38778e-17	8.261	2.92755e-08	3.47568e-06	AP003774.1	11	64449074	64451657	+	2340	lincRNA	uncharacterized LOC100996455 [Source:NCBI gene;Acc:100996455]	-
ENSG00000066279	482.966	2591.98	-2.42374	2.94477e-08	3.47979e-06	ASPM	1	197084128	197146694	-	10887	protein_coding	abnormal spindle microtubule assembly [Source:HGNC Symbol;Acc:HGNC:19048]	-
ENSG00000284505	52.4929	2.09945	4.56687	2.9815e-08	3.5068e-06	LYNX1-SLURP2	8	142764334	142778224	-	1320	protein_coding	LYNX1-SLURP2 readthrough [Source:HGNC Symbol;Acc:HGNC:52291]	-
ENSG00000166803	147.941	831.865	-2.49028	3.02639e-08	3.54312e-06	PCLAF	15	64364311	64387687	-	3734	protein_coding	PCNA clamp associated factor [Source:HGNC Symbol;Acc:HGNC:28961]	-
ENSG00000164463	377.973	61.8174	2.60987	3.15859e-08	3.68084e-06	CREBRF	5	173056352	173139284	+	12333	protein_coding	CREB3 regulatory factor [Source:HGNC Symbol;Acc:HGNC:24050]	-
ENSG00000055118	392.29	64.9604	2.59208	3.26493e-08	3.77387e-06	KCNH2	7	150944961	150978315	-	5877	protein_coding	potassium voltage-gated channel subfamily H member 2 [Source:HGNC Symbol;Acc:HGNC:6251]	-
ENSG00000271447	116.443	12.5762	3.19865	3.26826e-08	3.77387e-06	MMP28	17	35756249	35795707	-	2858	protein_coding	matrix metallopeptidase 28 [Source:HGNC Symbol;Acc:HGNC:14366]	-
ENSG00000198719	110.717	11.5285	3.25022	3.49407e-08	4.01627e-06	DLL1	6	170282206	170306565	-	3226	protein_coding	delta like canonical Notch ligand 1 [Source:HGNC Symbol;Acc:HGNC:2908]	-
ENSG00000123610	148.896	18.8623	2.97276	3.51551e-08	4.02263e-06	TNFAIP6	2	151357592	151380048	+	1579	protein_coding	TNF alpha induced protein 6 [Source:HGNC Symbol;Acc:HGNC:11898]	-
ENSG00000103490	5.72302	77.5326	-3.7301	3.5551e-08	4.03727e-06	PYCARD	16	31201485	31203450	-	1661	protein_coding	PYD and CARD domain containing [Source:HGNC Symbol;Acc:HGNC:16608]	-
ENSG00000160963	32.4487	217.922	-2.74267	3.56023e-08	4.03727e-06	COL26A1	7	101362820	101559024	+	3156	protein_coding	collagen type XXVI alpha 1 chain [Source:HGNC Symbol;Acc:HGNC:18038]	-
ENSG00000065328	268.207	1436.38	-2.42045	4.04716e-08	4.56895e-06	MCM10	10	13161554	13211104	+	5454	protein_coding	minichromosome maintenance 10 replication initiation factor [Source:HGNC Symbol;Acc:HGNC:18043]	-
ENSG00000242147	37.2211	1.38778e-17	8.22459	4.10802e-08	4.60124e-06	AL365356.5	10	5594991	5596118	-	697	lincRNA	uncharacterized LOC105376382 [Source:NCBI gene;Acc:105376382]	-
ENSG00000117472	82.082	6.29012	3.68071	4.11215e-08	4.60124e-06	TSPAN1	1	46175073	46185958	+	2366	protein_coding	tetraspanin 1 [Source:HGNC Symbol;Acc:HGNC:20657]	-
ENSG00000175294	125.988	14.6716	3.09183	4.17206e-08	4.64771e-06	CATSPER1	11	66016752	66026517	-	2687	protein_coding	cation channel sperm associated 1 [Source:HGNC Symbol;Acc:HGNC:17116]	-
ENSG00000111206	335.975	1782.12	-2.40671	4.23223e-08	4.69406e-06	FOXM1	12	2857681	2877155	-	4899	protein_coding	forkhead box M1 [Source:HGNC Symbol;Acc:HGNC:3818]	Fork
ENSG00000129757	92.5813	8.38548	3.44611	4.30754e-08	4.7418e-06	CDKN1C	11	2883213	2885773	-	2478	protein_coding	cyclin dependent kinase inhibitor 1C [Source:HGNC Symbol;Acc:HGNC:1786]	-
ENSG00000145536	5.72302	76.485	-3.71051	4.31452e-08	4.7418e-06	ADAMTS16	5	5140330	5320304	+	5863	protein_coding	ADAM metallopeptidase with thrombospondin type 1 motif 16 [Source:HGNC Symbol;Acc:HGNC:17108]	-
ENSG00000166046	183.257	26.1961	2.80082	4.33153e-08	4.7418e-06	TCP11L2	12	106301929	106347015	+	6558	protein_coding	t-complex 11 like 2 [Source:HGNC Symbol;Acc:HGNC:28627]	-
ENSG00000185669	57.2653	3.1471	4.13446	4.35206e-08	4.74375e-06	SNAI3	16	88677682	88686493	-	1732	protein_coding	snail family transcriptional repressor 3 [Source:HGNC Symbol;Acc:HGNC:18411]	zf-C2H2
ENSG00000121152	302.568	1602.96	-2.4049	4.4226e-08	4.79994e-06	NCAPH	2	96335787	96373845	+	3278	protein_coding	non-SMC condensin I complex subunit H [Source:HGNC Symbol;Acc:HGNC:1112]	-
ENSG00000177453	86.8544	7.3378	3.54375	4.61867e-08	4.98642e-06	NIM1K	5	43192071	43280850	+	3619	protein_coding	NIM1 serine/threonine protein kinase [Source:HGNC Symbol;Acc:HGNC:28646]	-
ENSG00000105696	177.531	25.1484	2.81366	4.63385e-08	4.98642e-06	TMEM59L	19	18607430	18621039	+	2626	protein_coding	transmembrane protein 59 like [Source:HGNC Symbol;Acc:HGNC:13237]	-
ENSG00000132274	234.8	35.6253	2.71636	4.72339e-08	5.06123e-06	TRIM22	11	5689689	5737089	+	6020	protein_coding	tripartite motif containing 22 [Source:HGNC Symbol;Acc:HGNC:16379]	-
ENSG00000135439	146.033	18.8623	2.94477	4.85883e-08	5.18439e-06	AGAP2	12	57723761	57742157	-	6728	protein_coding	ArfGAP with GTPase domain, ankyrin repeat and PH domain 2 [Source:HGNC Symbol;Acc:HGNC:16921]	-
ENSG00000117724	1038.48	5330.62	-2.35969	4.9498e-08	5.25927e-06	CENPF	1	214603195	214664588	+	11690	protein_coding	centromere protein F [Source:HGNC Symbol;Acc:HGNC:1857]	-
ENSG00000135144	197.575	28.2915	2.79875	4.98384e-08	5.27328e-06	DTX1	12	113056709	113098028	+	4387	protein_coding	deltex E3 ubiquitin ligase 1 [Source:HGNC Symbol;Acc:HGNC:3060]	-
ENSG00000128340	50.5839	2.09945	4.51356	5.07099e-08	5.29897e-06	RAC2	22	37225261	37244448	-	2532	protein_coding	Rac family small GTPase 2 [Source:HGNC Symbol;Acc:HGNC:9802]	-
ENSG00000181449	1.905	51.3405	-4.66122	5.07099e-08	5.29897e-06	SOX2	3	181711924	181714436	+	2513	protein_coding	SRY-box 2 [Source:HGNC Symbol;Acc:HGNC:11195]	HMG
ENSG00000198573	50.5839	2.09945	4.51356	5.07099e-08	5.29897e-06	SPANXC	X	141241463	141242496	-	387	protein_coding	SPANX family member C [Source:HGNC Symbol;Acc:HGNC:14331]	-
ENSG00000100593	118.352	13.6239	3.1077	5.13987e-08	5.34885e-06	ISM2	14	77474394	77498850	-	4131	protein_coding	isthmin 2 [Source:HGNC Symbol;Acc:HGNC:23176]	-
ENSG00000168955	18.1314	140.394	-2.94395	5.2669e-08	5.44094e-06	TM4SF20	2	227362156	227381995	-	2757	protein_coding	transmembrane 4 L six family member 20 [Source:HGNC Symbol;Acc:HGNC:26230]	-
ENSG00000025039	386.563	66.0081	2.54783	5.2714e-08	5.44094e-06	RRAGD	6	89364636	89412270	-	5072	protein_coding	Ras related GTP binding D [Source:HGNC Symbol;Acc:HGNC:19903]	-
ENSG00000128567	3858.98	750.146	2.36279	5.32171e-08	5.4668e-06	PODXL	7	131500262	131558217	-	6874	protein_coding	podocalyxin like [Source:HGNC Symbol;Acc:HGNC:9171]	-
ENSG00000147231	0.950504	44.0067	-5.35345	5.33968e-08	5.4668e-06	CXorf57	X	106611930	106679442	+	4853	protein_coding	chromosome X open reading frame 57 [Source:HGNC Symbol;Acc:HGNC:25486]	-
ENSG00000198848	268.207	42.9591	2.63895	5.39678e-08	5.50297e-06	CES1	16	55802851	55833337	-	2937	protein_coding	carboxylesterase 1 [Source:HGNC Symbol;Acc:HGNC:1863]	-
ENSG00000153294	170.849	24.1007	2.81944	5.46058e-08	5.54567e-06	ADGRF4	6	47685864	47722021	+	3391	protein_coding	adhesion G protein-coupled receptor F4 [Source:HGNC Symbol;Acc:HGNC:19011]	-
ENSG00000134690	185.166	990.066	-2.41788	5.48573e-08	5.54893e-06	CDCA8	1	37692418	37709719	+	2469	protein_coding	cell division cycle associated 8 [Source:HGNC Symbol;Acc:HGNC:14629]	-
ENSG00000154917	395.153	68.1035	2.53452	5.54438e-08	5.5859e-06	RAB6B	3	133824239	133895836	-	6005	protein_coding	RAB6B, member RAS oncogene family [Source:HGNC Symbol;Acc:HGNC:14902]	-
ENSG00000108771	62.9922	4.19477	3.87048	5.64103e-08	5.64061e-06	DHX58	17	42101404	42112733	-	3843	protein_coding	DExH-box helicase 58 [Source:HGNC Symbol;Acc:HGNC:29517]	-
ENSG00000157111	180.394	26.1961	2.77811	5.64328e-08	5.64061e-06	TMEM171	5	73120292	73131817	+	1535	protein_coding	transmembrane protein 171 [Source:HGNC Symbol;Acc:HGNC:27031]	-
ENSG00000165480	97.3537	542.705	-2.47727	5.77352e-08	5.74806e-06	SKA3	13	21153595	21176602	-	3048	protein_coding	spindle and kinetochore associated complex subunit 3 [Source:HGNC Symbol;Acc:HGNC:20262]	-
ENSG00000131737	79.2185	6.29012	3.62956	5.93568e-08	5.88634e-06	KRT34	17	41377650	41382403	-	1751	protein_coding	keratin 34 [Source:HGNC Symbol;Acc:HGNC:6452]	-
ENSG00000198910	671.954	122.583	2.45346	6.00427e-08	5.93109e-06	L1CAM	X	153861514	153886174	-	7270	protein_coding	L1 cell adhesion molecule [Source:HGNC Symbol;Acc:HGNC:6470]	-
ENSG00000090339	1031.8	194.873	2.40383	6.32107e-08	6.21974e-06	ICAM1	19	10270835	10286615	+	3706	protein_coding	intercellular adhesion molecule 1 [Source:HGNC Symbol;Acc:HGNC:5344]	-
ENSG00000107551	260.571	41.9114	2.63282	6.45594e-08	6.32019e-06	RASSF4	10	44959407	44995891	+	9481	protein_coding	Ras association domain family member 4 [Source:HGNC Symbol;Acc:HGNC:20793]	-
ENSG00000001617	487.738	86.9618	2.48603	6.47314e-08	6.32019e-06	SEMA3F	3	50155045	50189075	+	4826	protein_coding	semaphorin 3F [Source:HGNC Symbol;Acc:HGNC:10728]	-
ENSG00000180861	49.6294	2.09945	4.48615	6.6409e-08	6.45904e-06	LINC01559	12	13371089	13387167	-	3953	lincRNA	long intergenic non-protein coding RNA 1559 [Source:HGNC Symbol;Acc:HGNC:26598]	-
ENSG00000166923	782.675	145.632	2.42512	6.6893e-08	6.48119e-06	GREM1	15	32717974	32745107	+	14606	protein_coding	gremlin 1, DAN family BMP antagonist [Source:HGNC Symbol;Acc:HGNC:2001]	-
ENSG00000164938	1112.93	211.636	2.39404	6.76136e-08	6.526e-06	TP53INP1	8	94925972	94949411	-	5676	protein_coding	tumor protein p53 inducible nuclear protein 1 [Source:HGNC Symbol;Acc:HGNC:18022]	-
ENSG00000076382	565.052	2877.99	-2.34834	6.82282e-08	6.56028e-06	SPAG5	17	28577565	28599279	-	5472	protein_coding	sperm associated antigen 5 [Source:HGNC Symbol;Acc:HGNC:13452]	-
ENSG00000166451	168.94	893.679	-2.40234	7.38503e-08	7.04834e-06	CENPN	16	81006498	81033114	+	3568	protein_coding	centromere protein N [Source:HGNC Symbol;Acc:HGNC:30873]	-
ENSG00000121413	110.717	12.5762	3.12598	7.38616e-08	7.04834e-06	ZSCAN18	19	58083838	58118427	-	8307	protein_coding	zinc finger and SCAN domain containing 18 [Source:HGNC Symbol;Acc:HGNC:21037]	zf-C2H2
ENSG00000166508	1592.08	7951.93	-2.3203	7.56102e-08	7.18809e-06	MCM7	7	100092728	100101940	-	4386	protein_coding	minichromosome maintenance complex component 7 [Source:HGNC Symbol;Acc:HGNC:6950]	-
ENSG00000073111	443.832	2257.76	-2.34647	7.68263e-08	7.25527e-06	MCM2	3	127598223	127622436	+	4902	protein_coding	minichromosome maintenance complex component 2 [Source:HGNC Symbol;Acc:HGNC:6944]	-
ENSG00000167900	931.574	4664.3	-2.32375	7.68907e-08	7.25527e-06	TK1	17	78174075	78187233	-	1861	protein_coding	thymidine kinase 1 [Source:HGNC Symbol;Acc:HGNC:11830]	-
ENSG00000110076	120.261	14.6716	3.02478	7.83382e-08	7.36437e-06	NRXN2	11	64606174	64723188	-	10580	protein_coding	neurexin 2 [Source:HGNC Symbol;Acc:HGNC:8009]	-
ENSG00000138160	671	3377.74	-2.33145	7.97032e-08	7.46495e-06	KIF11	10	92593286	92655395	+	4860	protein_coding	kinesin family member 11 [Source:HGNC Symbol;Acc:HGNC:6388]	-
ENSG00000167355	34.3577	1.38778e-17	8.10952	8.20482e-08	7.65621e-06	OR51B5	11	5303444	5505652	-	3965	protein_coding	olfactory receptor family 51 subfamily B member 5 [Source:HGNC Symbol;Acc:HGNC:19599]	-
ENSG00000101955	380.836	67.0558	2.50363	8.47731e-08	7.85661e-06	SRPX	X	38149336	38220924	-	1987	protein_coding	sushi repeat containing protein X-linked [Source:HGNC Symbol;Acc:HGNC:11309]	-
ENSG00000182759	109.762	12.5762	3.1135	8.48171e-08	7.85661e-06	MAFA	8	143419182	143430406	-	2504	protein_coding	MAF bZIP transcription factor A [Source:HGNC Symbol;Acc:HGNC:23145]	TF_bZIP
ENSG00000151725	98.3082	534.323	-2.44077	8.63693e-08	7.95661e-06	CENPU	4	184694618	184734133	-	2953	protein_coding	centromere protein U [Source:HGNC Symbol;Acc:HGNC:21348]	-
ENSG00000169136	209.029	1082.26	-2.37155	8.6526e-08	7.95661e-06	ATF5	19	49928702	49933935	+	2954	protein_coding	activating transcription factor 5 [Source:HGNC Symbol;Acc:HGNC:790]	TF_bZIP
ENSG00000162645	374.155	66.0081	2.50078	8.87109e-08	8.12797e-06	GBP2	1	89106132	89150456	-	6276	protein_coding	guanylate binding protein 2 [Source:HGNC Symbol;Acc:HGNC:4183]	-
ENSG00000177108	54.4019	3.1471	4.06062	9.11609e-08	8.3223e-06	ZDHHC22	14	77131270	77142734	-	3862	protein_coding	zinc finger DHHC-type containing 22 [Source:HGNC Symbol;Acc:HGNC:20106]	-
ENSG00000143228	152.714	797.292	-2.38328	9.34497e-08	8.50056e-06	NUF2	1	163266576	163355764	+	3362	protein_coding	NUF2, NDC80 kinetochore complex component [Source:HGNC Symbol;Acc:HGNC:14621]	-
ENSG00000109805	231.936	1188.08	-2.35618	9.61317e-08	8.71319e-06	NCAPG	4	17810902	17844862	+	4921	protein_coding	non-SMC condensin I complex subunit G [Source:HGNC Symbol;Acc:HGNC:24304]	-
ENSG00000165731	41.9935	1.05178	5.16686	9.79951e-08	8.85036e-06	RET	10	43077027	43130351	+	6911	protein_coding	ret proto-oncogene [Source:HGNC Symbol;Acc:HGNC:9967]	-
ENSG00000135919	5132.27	1041.4	2.30094	9.9866e-08	8.98723e-06	SERPINE2	2	223975112	224039319	-	8891	protein_coding	serpin family E member 2 [Source:HGNC Symbol;Acc:HGNC:8951]	-
ENSG00000197299	155.577	808.816	-2.3772	1.00933e-07	9.05101e-06	BLM	15	90717327	90816165	+	6674	protein_coding	Bloom syndrome RecQ like helicase [Source:HGNC Symbol;Acc:HGNC:1058]	-
ENSG00000169903	119.307	631.758	-2.40341	1.03172e-07	9.2191e-06	TM4SF4	3	149473974	149503281	+	2140	protein_coding	transmembrane 4 L six family member 4 [Source:HGNC Symbol;Acc:HGNC:11856]	-
ENSG00000159399	340.748	59.722	2.51	1.08816e-07	9.68926e-06	HK2	2	74833981	74893359	+	6064	protein_coding	hexokinase 2 [Source:HGNC Symbol;Acc:HGNC:4923]	-
ENSG00000183128	47.7205	2.09945	4.42971	1.14875e-07	1.01928e-05	CALHM3	10	103472804	103479240	-	1652	protein_coding	calcium homeostasis modulator 3 [Source:HGNC Symbol;Acc:HGNC:23458]	-
ENSG00000275395	475.33	88.0095	2.43161	1.15808e-07	1.02397e-05	FCGBP	19	39863323	39934626	-	12961	protein_coding	Fc fragment of IgG binding protein [Source:HGNC Symbol;Acc:HGNC:13572]	-
ENSG00000177822	22.9038	158.204	-2.78115	1.16922e-07	1.03021e-05	AC098864.1	4	181874438	182145249	-	5551	antisense	uncharacterized LOC90768 [Source:NCBI gene;Acc:90768]	-
ENSG00000116661	489.647	91.1525	2.42386	1.181e-07	1.03696e-05	FBXO2	1	11637018	11655785	-	3416	protein_coding	F-box protein 2 [Source:HGNC Symbol;Acc:HGNC:13581]	-
ENSG00000124160	137.442	713.477	-2.37494	1.18508e-07	1.03696e-05	NCOA5	20	46060985	46089952	-	3220	protein_coding	nuclear receptor coactivator 5 [Source:HGNC Symbol;Acc:HGNC:15909]	-
ENSG00000013588	23657.9	4882.21	2.27669	1.19597e-07	1.04289e-05	GPRC5A	12	12890782	12917937	+	8440	protein_coding	G protein-coupled receptor class C group 5 member A [Source:HGNC Symbol;Acc:HGNC:9836]	-
ENSG00000178295	196.62	998.447	-2.34351	1.20216e-07	1.04468e-05	GEN1	2	17753858	17788941	+	11827	protein_coding	GEN1, Holliday junction 5' flap endonuclease [Source:HGNC Symbol;Acc:HGNC:26881]	-
ENSG00000168679	1652.21	332.12	2.31421	1.23902e-07	1.07302e-05	SLC16A4	1	110362848	110391082	-	3167	protein_coding	solute carrier family 16 member 4 [Source:HGNC Symbol;Acc:HGNC:10925]	-
ENSG00000072571	185.166	940.825	-2.34429	1.30737e-07	1.1274e-05	HMMR	5	163460203	163491945	+	3936	protein_coding	hyaluronan mediated motility receptor [Source:HGNC Symbol;Acc:HGNC:5012]	-
ENSG00000135100	15.2679	117.345	-2.93155	1.31072e-07	1.1274e-05	HNF1A	12	120978543	121002512	+	5028	protein_coding	HNF1 homeobox A [Source:HGNC Symbol;Acc:HGNC:11621]	Homeobox
ENSG00000107731	268.207	46.1021	2.53736	1.33061e-07	1.14062e-05	UNC5B	10	71212570	71302864	+	6841	protein_coding	unc-5 netrin receptor B [Source:HGNC Symbol;Acc:HGNC:12568]	-
ENSG00000116117	29.5852	186.492	-2.65084	1.35199e-07	1.15504e-05	PARD3B	2	204545793	205620162	+	10382	protein_coding	par-3 family cell polarity regulator beta [Source:HGNC Symbol;Acc:HGNC:14446]	-
ENSG00000012124	180.394	27.2438	2.72179	1.36419e-07	1.16154e-05	CD22	19	35319261	35347355	+	6159	protein_coding	CD22 molecule [Source:HGNC Symbol;Acc:HGNC:1643]	-
ENSG00000163644	166.077	25.1484	2.71751	1.4014e-07	1.18922e-05	PPM1K	4	88257620	88284769	-	11371	protein_coding	protein phosphatase, Mg2+/Mn2+ dependent 1K [Source:HGNC Symbol;Acc:HGNC:25415]	-
ENSG00000168016	1208.38	242.019	2.31931	1.40892e-07	1.1916e-05	TRANK1	3	36826820	36945098	-	12174	protein_coding	tetratricopeptide repeat and ankyrin repeat containing 1 [Source:HGNC Symbol;Acc:HGNC:29011]	-
ENSG00000170049	12.4045	101.629	-3.02121	1.47336e-07	1.24195e-05	KCNAB3	17	7921859	7929803	-	4580	protein_coding	potassium voltage-gated channel subfamily A regulatory beta subunit 3 [Source:HGNC Symbol;Acc:HGNC:6230]	-
ENSG00000171241	428.56	2092.23	-2.28712	1.50496e-07	1.26437e-05	SHCBP1	16	46580554	46621626	-	4459	protein_coding	SHC binding and spindle associated 1 [Source:HGNC Symbol;Acc:HGNC:29547]	-
ENSG00000255050	2.85952	53.4359	-4.16366	1.51019e-07	1.26456e-05	AC067930.5	8	143573490	143577397	+	1173	antisense	novel transcript	-
ENSG00000268628	46.766	2.09945	4.40064	1.51753e-07	1.26652e-05	AL121761.1	20	19756390	19758037	-	1648	lincRNA	novel transcript	-
ENSG00000162385	133.624	682.047	-2.35056	1.56551e-07	1.30225e-05	MAGOH	1	53226892	53238610	-	1463	protein_coding	mago homolog, exon junction complex subunit [Source:HGNC Symbol;Acc:HGNC:6815]	-
ENSG00000130304	689.135	135.155	2.34915	1.62372e-07	1.34625e-05	SLC27A1	19	17468769	17506168	+	8249	protein_coding	solute carrier family 27 member 1 [Source:HGNC Symbol;Acc:HGNC:10995]	-
ENSG00000106258	585.096	113.154	2.36916	1.63825e-07	1.35386e-05	CYP3A5	7	99648194	99680026	-	6759	protein_coding	cytochrome P450 family 3 subfamily A member 5 [Source:HGNC Symbol;Acc:HGNC:2638]	-
ENSG00000142731	148.896	756.432	-2.34389	1.6447e-07	1.35476e-05	PLK4	4	127880861	127899195	+	4482	protein_coding	polo like kinase 4 [Source:HGNC Symbol;Acc:HGNC:11397]	-
ENSG00000105639	230.982	38.7683	2.57114	1.74738e-07	1.43466e-05	JAK3	19	17824780	17848071	-	6813	protein_coding	Janus kinase 3 [Source:HGNC Symbol;Acc:HGNC:6193]	-
ENSG00000240216	57.2653	4.19477	3.73327	1.79102e-07	1.46574e-05	CPHL1P	3	149229356	149291800	-	3934	transcribed_unitary_pseudogene	ceruloplasmin and hephaestin-like 1 pseudogene [Source:HGNC Symbol;Acc:HGNC:31714]	-
ENSG00000167772	1252.28	255.639	2.29185	1.9062e-07	1.55497e-05	ANGPTL4	19	8363289	8374373	+	2482	protein_coding	angiopoietin like 4 [Source:HGNC Symbol;Acc:HGNC:16039]	-
ENSG00000065357	1368.73	280.783	2.28482	1.94478e-07	1.58126e-05	DGKA	12	55927319	55954027	+	10215	protein_coding	diacylglycerol kinase alpha [Source:HGNC Symbol;Acc:HGNC:2849]	-
ENSG00000162344	51.5384	3.1471	3.9828	1.95094e-07	1.58126e-05	FGF19	11	69698232	69704642	-	2447	protein_coding	fibroblast growth factor 19 [Source:HGNC Symbol;Acc:HGNC:3675]	-
ENSG00000100290	291.114	51.3405	2.50066	1.95786e-07	1.5818e-05	BIK	22	43110748	43129712	+	953	protein_coding	BCL2 interacting killer [Source:HGNC Symbol;Acc:HGNC:1051]	-
ENSG00000266088	280.615	49.2452	2.50766	2.01768e-07	1.62494e-05	AC004585.1	17	40517026	40527002	+	1198	lincRNA	novel transcript	-
ENSG00000088002	62.9922	342.597	-2.44083	2.05254e-07	1.64777e-05	SULT2B1	19	48552075	48599425	+	2822	protein_coding	sulfotransferase family 2B member 1 [Source:HGNC Symbol;Acc:HGNC:11459]	-
ENSG00000100526	300.659	1451.05	-2.2704	2.11277e-07	1.69075e-05	CDKN3	14	54396849	54420218	+	1836	protein_coding	cyclin dependent kinase inhibitor 3 [Source:HGNC Symbol;Acc:HGNC:1791]	-
ENSG00000173727	518.282	100.582	2.36399	2.16064e-07	1.72076e-05	AP000769.1	11	65455258	65466720	+	1772	transcribed_unprocessed_pseudogene	Finkel-Biskis-Reilly murine sarcoma virus (FBR-MuSV) ubiquitously expressed (FAU) pseudogene	-
ENSG00000188486	907.712	4274.56	-2.2353	2.16388e-07	1.72076e-05	H2AFX	11	119093854	119095467	-	1614	protein_coding	H2A histone family member X [Source:HGNC Symbol;Acc:HGNC:4739]	-
ENSG00000196878	6607.9	1408.09	2.23035	2.19134e-07	1.73713e-05	LAMB3	1	209614870	209652466	-	4688	protein_coding	laminin subunit beta 3 [Source:HGNC Symbol;Acc:HGNC:6490]	-
ENSG00000165949	112.626	14.6716	2.93025	2.21465e-07	1.75013e-05	IFI27	14	94104836	94116698	+	4147	protein_coding	interferon alpha inducible protein 27 [Source:HGNC Symbol;Acc:HGNC:5397]	-
ENSG00000105376	297.796	53.4359	2.47581	2.23289e-07	1.75484e-05	ICAM5	19	10289981	10296778	+	3906	protein_coding	intercellular adhesion molecule 5 [Source:HGNC Symbol;Acc:HGNC:5348]	-
ENSG00000057704	72.5371	6.29012	3.50266	2.2345e-07	1.75484e-05	TMCC3	12	94567124	94650562	-	6515	protein_coding	transmembrane and coiled-coil domain family 3 [Source:HGNC Symbol;Acc:HGNC:29199]	-
ENSG00000147813	32.4487	194.873	-2.58149	2.29791e-07	1.79795e-05	NAPRT	8	143574785	143578649	-	3079	protein_coding	nicotinate phosphoribosyltransferase [Source:HGNC Symbol;Acc:HGNC:30450]	-
ENSG00000006606	97.3537	11.5285	3.06489	2.30361e-07	1.79795e-05	CCL26	7	75769533	75789896	-	706	protein_coding	C-C motif chemokine ligand 26 [Source:HGNC Symbol;Acc:HGNC:10625]	-
ENSG00000237036	188.984	30.3868	2.632	2.34937e-07	1.82803e-05	ZEB1-AS1	10	31206278	31320447	-	3831	antisense	ZEB1 antisense RNA 1 [Source:HGNC Symbol;Acc:HGNC:42354]	-
ENSG00000198576	150.805	23.053	2.70334	2.35754e-07	1.82876e-05	ARC	8	142611044	142614472	-	2991	protein_coding	activity regulated cytoskeleton associated protein [Source:HGNC Symbol;Acc:HGNC:648]	-
ENSG00000186326	121.216	16.7669	2.84505	2.42248e-07	1.87338e-05	RGS9BP	19	32675407	32678300	+	2894	protein_coding	regulator of G protein signaling 9 binding protein [Source:HGNC Symbol;Acc:HGNC:30304]	-
ENSG00000187951	78.264	408.601	-2.38233	2.45714e-07	1.8944e-05	AC091057.1	15	30658717	30772993	+	5637	processed_transcript	OTU deubiquitinase 7A pseudogene [Source:NCBI gene;Acc:100288637]	-
ENSG00000108759	50.5839	3.1471	3.9559	2.52664e-07	1.93618e-05	KRT32	17	41459811	41467429	-	1750	protein_coding	keratin 32 [Source:HGNC Symbol;Acc:HGNC:6449]	-
ENSG00000187094	50.5839	3.1471	3.9559	2.52664e-07	1.93618e-05	CCK	3	42257825	42266207	-	2085	protein_coding	cholecystokinin [Source:HGNC Symbol;Acc:HGNC:1569]	-
ENSG00000171320	178.485	869.582	-2.28368	2.60765e-07	1.99221e-05	ESCO2	8	27771949	27812640	+	7973	protein_coding	establishment of sister chromatid cohesion N-acetyltransferase 2 [Source:HGNC Symbol;Acc:HGNC:27230]	-
ENSG00000255346	44.857	2.09945	4.34068	2.67252e-07	2.02951e-05	NOX5	15	68930525	69062743	+	12511	protein_coding	NADPH oxidase 5 [Source:HGNC Symbol;Acc:HGNC:14874]	-
ENSG00000229621	44.857	2.09945	4.34068	2.67252e-07	2.02951e-05	LINC01822	2	21687434	21710623	-	2098	lincRNA	long intergenic non-protein coding RNA 1822 [Source:HGNC Symbol;Acc:HGNC:52627]	-
ENSG00000187091	316.885	58.6743	2.43078	2.78909e-07	2.11169e-05	PLCD1	3	38007496	38029762	-	4314	protein_coding	phospholipase C delta 1 [Source:HGNC Symbol;Acc:HGNC:9060]	-
ENSG00000135363	100.217	12.5762	2.98241	3.04194e-07	2.29625e-05	LMO2	11	33858576	33892289	-	3109	protein_coding	LIM domain only 2 [Source:HGNC Symbol;Acc:HGNC:6642]	-
ENSG00000156970	296.841	1404.95	-2.24225	3.05469e-07	2.29902e-05	BUB1B	15	40161023	40221136	+	4476	protein_coding	BUB1 mitotic checkpoint serine/threonine kinase B [Source:HGNC Symbol;Acc:HGNC:1149]	-
ENSG00000277586	1077.61	225.256	2.2576	3.15834e-07	2.36997e-05	NEFL	8	24950955	24957110	-	4329	protein_coding	neurofilament light [Source:HGNC Symbol;Acc:HGNC:7739]	-
ENSG00000162624	25.7673	162.395	-2.64978	3.20563e-07	2.39834e-05	LHX8	1	75128434	75161533	+	3977	protein_coding	LIM homeobox 8 [Source:HGNC Symbol;Acc:HGNC:28838]	Homeobox
ENSG00000134285	96.3992	482.987	-2.32333	3.27083e-07	2.43323e-05	FKBP11	12	48921518	48926474	-	4957	protein_coding	FK506 binding protein 11 [Source:HGNC Symbol;Acc:HGNC:18624]	-
ENSG00000228288	128.852	18.8623	2.76436	3.27976e-07	2.43323e-05	PCAT6	1	202810954	202812156	+	890	antisense	prostate cancer associated transcript 6 [Source:HGNC Symbol;Acc:HGNC:43714]	-
ENSG00000088726	70.6281	6.29012	3.46425	3.30354e-07	2.43323e-05	TMEM40	3	12733525	12769457	-	3562	protein_coding	transmembrane protein 40 [Source:HGNC Symbol;Acc:HGNC:25620]	-
ENSG00000135838	109.762	14.6716	2.89314	3.30389e-07	2.43323e-05	NPL	1	182789293	182830384	+	4975	protein_coding	N-acetylneuraminate pyruvate lyase [Source:HGNC Symbol;Acc:HGNC:16781]	-
ENSG00000153956	118.352	583.564	-2.30053	3.30725e-07	2.43323e-05	CACNA2D1	7	81946444	82443798	-	9010	protein_coding	calcium voltage-gated channel auxiliary subunit alpha2delta 1 [Source:HGNC Symbol;Acc:HGNC:1399]	-
ENSG00000184156	142.215	22.0054	2.68554	3.30999e-07	2.43323e-05	KCNQ3	8	132120858	132481019	-	12646	protein_coding	potassium voltage-gated channel subfamily Q member 3 [Source:HGNC Symbol;Acc:HGNC:6297]	-
ENSG00000268621	317.84	59.722	2.40963	3.3382e-07	2.44685e-05	IGFL2-AS1	19	46189166	46203083	-	1751	lincRNA	IGFL2 antisense RNA 1 [Source:HGNC Symbol;Acc:HGNC:52559]	-
ENSG00000127831	1.38778e-17	31.4345	-7.98138	3.47842e-07	2.54226e-05	VIL1	2	218419092	218453295	+	6920	protein_coding	villin 1 [Source:HGNC Symbol;Acc:HGNC:12690]	-
ENSG00000183287	207.12	35.6253	2.5355	3.55722e-07	2.59236e-05	CCBE1	18	59430939	59697662	-	6753	protein_coding	collagen and calcium binding EGF domains 1 [Source:HGNC Symbol;Acc:HGNC:29426]	-
ENSG00000089280	2726.96	12359.5	-2.1802	3.70105e-07	2.68328e-05	FUS	16	31180110	31194871	+	10283	protein_coding	FUS RNA binding protein [Source:HGNC Symbol;Acc:HGNC:4010]	-
ENSG00000214548	2757.51	599.28	2.20184	3.7032e-07	2.68328e-05	MEG3	14	100779410	100861031	+	23224	lincRNA	maternally expressed 3 [Source:HGNC Symbol;Acc:HGNC:14575]	-
ENSG00000188883	173.713	28.2915	2.61318	3.80644e-07	2.75021e-05	KLRG2	7	139452690	139483712	-	2197	protein_coding	killer cell lectin like receptor G2 [Source:HGNC Symbol;Acc:HGNC:24778]	-
ENSG00000142945	316.885	1475.14	-2.21835	3.86453e-07	2.78422e-05	KIF2C	1	44739818	44767767	+	3646	protein_coding	kinesin family member 2C [Source:HGNC Symbol;Acc:HGNC:6393]	-
ENSG00000215246	79.2185	8.38548	3.22157	3.92609e-07	2.82054e-05	AC116351.1	5	987180	997308	-	3482	antisense	uncharacterized LOC100506688 [Source:NCBI gene;Acc:100506688]	-
ENSG00000161270	209.983	36.6729	2.51362	3.99799e-07	2.85921e-05	NPHS1	19	35825964	35869287	-	5459	protein_coding	NPHS1, nephrin [Source:HGNC Symbol;Acc:HGNC:7908]	-
ENSG00000168135	64.9012	6.29012	3.34249	4.00253e-07	2.85921e-05	KCNJ4	22	38426327	38455199	-	2065	protein_coding	potassium voltage-gated channel subfamily J member 4 [Source:HGNC Symbol;Acc:HGNC:6265]	-
ENSG00000273760	127.897	621.281	-2.27909	4.01921e-07	2.86304e-05	AC245041.1	10	47970043	47973496	-	826	lincRNA	novel transcript	-
ENSG00000259256	98.3082	12.5762	2.9547	4.07349e-07	2.89355e-05	LINC01895	18	3347776	3350559	-	404	lincRNA	long intergenic non-protein coding RNA 1895 [Source:HGNC Symbol;Acc:HGNC:52714]	-
ENSG00000167232	48.6749	3.1471	3.90055	4.27064e-07	3.0251e-05	ZNF91	19	23304991	23395560	-	10397	protein_coding	zinc finger protein 91 [Source:HGNC Symbol;Acc:HGNC:13166]	zf-C2H2
ENSG00000137878	186.121	31.4345	2.56128	4.40334e-07	3.11038e-05	GCOM1	15	57591908	57714745	+	10302	protein_coding	GRINL1A complex locus 1 [Source:HGNC Symbol;Acc:HGNC:26424]	-
ENSG00000136450	423.788	1932.98	-2.18907	4.56215e-07	3.21358e-05	SRSF1	17	58003360	58007346	-	3340	protein_coding	serine and arginine rich splicing factor 1 [Source:HGNC Symbol;Acc:HGNC:10780]	-
ENSG00000102934	346.475	68.1035	2.34493	4.69653e-07	3.29905e-05	PLLP	16	57248547	57284687	-	8720	protein_coding	plasmolipin [Source:HGNC Symbol;Acc:HGNC:18553]	-
ENSG00000046774	42.948	2.09945	4.27813	4.76602e-07	3.3381e-05	MAGEC2	X	142202345	142205290	-	1991	protein_coding	MAGE family member C2 [Source:HGNC Symbol;Acc:HGNC:13574]	-
ENSG00000237412	37.2211	1.05178	4.99338	4.77852e-07	3.3381e-05	PRSS56	2	232520463	232525716	+	2390	protein_coding	serine protease 56 [Source:HGNC Symbol;Acc:HGNC:39433]	-
ENSG00000141527	59.1743	5.24244	3.46692	4.88882e-07	3.40575e-05	CARD14	17	80169992	80209331	+	8366	protein_coding	caspase recruitment domain family member 14 [Source:HGNC Symbol;Acc:HGNC:16446]	-
ENSG00000198453	68.7192	6.29012	3.4248	4.91183e-07	3.41237e-05	ZNF568	19	36916329	36998700	+	9437	protein_coding	zinc finger protein 568 [Source:HGNC Symbol;Acc:HGNC:25392]	zf-C2H2
ENSG00000140525	679.59	3057.15	-2.16923	5.02586e-07	3.47712e-05	FANCI	15	89243949	89317261	+	7766	protein_coding	FA complementation group I [Source:HGNC Symbol;Acc:HGNC:25568]	-
ENSG00000179111	478.194	97.4386	2.29363	5.03252e-07	3.47712e-05	HES7	17	8120590	8124092	-	1868	protein_coding	hes family bHLH transcription factor 7 [Source:HGNC Symbol;Acc:HGNC:15977]	bHLH
ENSG00000101188	29.5852	1.38778e-17	7.89463	5.05952e-07	3.48372e-05	NTSR1	20	62708837	62762771	+	4237	protein_coding	neurotensin receptor 1 [Source:HGNC Symbol;Acc:HGNC:8039]	-
ENSG00000239887	138.397	22.0054	2.64632	5.06963e-07	3.48372e-05	C1orf226	1	162366908	162386818	+	4495	protein_coding	chromosome 1 open reading frame 226 [Source:HGNC Symbol;Acc:HGNC:34351]	-
ENSG00000169891	166.077	27.2438	2.60258	5.17915e-07	3.54933e-05	REPS2	X	16946691	17153280	+	11311	protein_coding	RALBP1 associated Eps domain containing 2 [Source:HGNC Symbol;Acc:HGNC:9963]	-
ENSG00000149809	834.217	179.158	2.21844	5.408e-07	3.68241e-05	TM7SF2	11	65111845	65116384	+	3408	protein_coding	transmembrane 7 superfamily member 2 [Source:HGNC Symbol;Acc:HGNC:11863]	-
ENSG00000254531	178.485	30.3868	2.5496	5.41703e-07	3.68241e-05	FLJ20021	4	101347780	101348883	+	790	lincRNA	uncharacterized LOC90024 [Source:NCBI gene;Acc:90024]	-
ENSG00000266709	178.485	30.3868	2.5496	5.41703e-07	3.68241e-05	MGC12916	17	14303854	14305505	+	1652	lincRNA	uncharacterized protein MGC12916 [Source:NCBI gene;Acc:84815]	-
ENSG00000176170	922.984	199.064	2.2124	5.44321e-07	3.69029e-05	SPHK1	17	76376584	76387860	+	4416	protein_coding	sphingosine kinase 1 [Source:HGNC Symbol;Acc:HGNC:11240]	-
ENSG00000250899	121.216	578.326	-2.25307	5.49722e-07	3.71694e-05	AC125807.2	12	3041437	3044950	+	3514	lincRNA	novel transcript	-
ENSG00000184584	182.303	31.4345	2.5314	5.64149e-07	3.80432e-05	TMEM173	5	139475534	139482935	-	3850	protein_coding	transmembrane protein 173 [Source:HGNC Symbol;Acc:HGNC:27962]	-
ENSG00000068831	187.075	32.4822	2.52153	5.86325e-07	3.94334e-05	RASGRP2	11	64726911	64745456	-	6084	protein_coding	RAS guanyl releasing protein 2 [Source:HGNC Symbol;Acc:HGNC:9879]	-
ENSG00000198520	67.7647	6.29012	3.40466	6.00228e-07	4.02615e-05	ARMH1	1	44674692	44725591	+	3290	protein_coding	armadillo-like helical domain containing 1 [Source:HGNC Symbol;Acc:HGNC:34345]	-
ENSG00000102409	62.9922	6.29012	3.2995	6.12512e-07	4.07611e-05	BEX4	X	103215092	103217246	+	1328	protein_coding	brain expressed X-linked 4 [Source:HGNC Symbol;Acc:HGNC:25475]	-
ENSG00000262587	62.9922	6.29012	3.2995	6.12512e-07	4.07611e-05	AC133552.2	16	25031744	25058109	+	1126	transcribed_unprocessed_pseudogene	leucine carboxyl methyltransferase 1 pseudogene [Source:NCBI gene;Acc:554206]	-
ENSG00000148584	5.72302	62.8651	-3.42808	6.12512e-07	4.07611e-05	A1CF	10	50799409	50885675	-	9603	protein_coding	APOBEC1 complementation factor [Source:HGNC Symbol;Acc:HGNC:24086]	-
ENSG00000281344	13.3589	96.391	-2.83907	6.34906e-07	4.20323e-05	HELLPAR	12	102197585	102402596	+	205012	macro_lncRNA	HELLP associated long non-coding RNA [Source:HGNC Symbol;Acc:HGNC:43984]	-
ENSG00000144596	270.116	51.3405	2.3927	6.3494e-07	4.20323e-05	GRIP2	3	14489111	14556075	-	11885	protein_coding	glutamate receptor interacting protein 2 [Source:HGNC Symbol;Acc:HGNC:23841]	-
ENSG00000261150	82.082	9.43316	3.10514	6.38276e-07	4.21429e-05	EPPK1	8	143857324	143878464	-	16002	protein_coding	epiplakin 1 [Source:HGNC Symbol;Acc:HGNC:15577]	-
ENSG00000090238	260.571	49.2452	2.4008	6.41987e-07	4.22775e-05	YPEL3	16	30092314	30096915	-	3181	protein_coding	yippee like 3 [Source:HGNC Symbol;Acc:HGNC:18327]	-
ENSG00000119138	419.015	85.9141	2.28445	6.4414e-07	4.23091e-05	KLF9	9	70384597	70414624	-	5175	protein_coding	Kruppel like factor 9 [Source:HGNC Symbol;Acc:HGNC:1123]	zf-C2H2
ENSG00000271605	131.715	20.9577	2.64498	6.64849e-07	4.35563e-05	MILR1	17	64449037	64468643	+	1816	protein_coding	mast cell immunoglobulin like receptor 1 [Source:HGNC Symbol;Acc:HGNC:27570]	-
ENSG00000267374	8.58649	72.2942	-3.05468	7.03988e-07	4.60011e-05	AC016205.1	18	39206924	39800318	-	2782	lincRNA	novel transcript	-
ENSG00000260604	179.44	31.4345	2.50857	7.24346e-07	4.72095e-05	AL590004.3	6	3904920	3911979	-	7060	lincRNA	novel transcript	-
ENSG00000235385	46.766	3.1471	3.84298	7.29517e-07	4.74242e-05	LINC02154	X	13266048	13303452	-	1557	lincRNA	long intergenic non-protein coding RNA 2154 [Source:HGNC Symbol;Acc:HGNC:53015]	-
ENSG00000189057	80.173	389.743	-2.27947	7.46793e-07	4.83984e-05	FAM111B	11	59107185	59127410	+	3863	protein_coding	family with sequence similarity 111 member B [Source:HGNC Symbol;Acc:HGNC:24200]	-
ENSG00000106852	104.035	14.6716	2.81592	7.4833e-07	4.83984e-05	LHX6	9	122202577	122229626	-	5748	protein_coding	LIM homeobox 6 [Source:HGNC Symbol;Acc:HGNC:21735]	Homeobox
ENSG00000050165	1258.01	280.783	2.16314	7.65034e-07	4.93525e-05	DKK3	11	11963106	12009769	-	5059	protein_coding	dickkopf WNT signaling pathway inhibitor 3 [Source:HGNC Symbol;Acc:HGNC:2893]	-
ENSG00000113810	718.724	3135.72	-2.12509	8.11931e-07	5.22446e-05	SMC4	3	160399274	160434962	+	8457	protein_coding	structural maintenance of chromosomes 4 [Source:HGNC Symbol;Acc:HGNC:14013]	-
ENSG00000166147	1314.32	295.451	2.15288	8.40816e-07	5.39659e-05	FBN1	15	48408306	48645849	-	16057	protein_coding	fibrillin 1 [Source:HGNC Symbol;Acc:HGNC:3603]	-
ENSG00000217801	431.424	91.1525	2.24127	8.86068e-07	5.67263e-05	AL390719.1	1	1059734	1069355	+	2171	transcribed_unprocessed_pseudogene	uncharacterized LOC100288175 [Source:NCBI gene;Acc:100288175]	-
ENSG00000108387	115.489	17.8146	2.68847	9.04542e-07	5.77628e-05	2023-09-04	17	58520250	58540818	-	8012	protein_coding	septin 4 [Source:HGNC Symbol;Acc:HGNC:9165]	-
ENSG00000106366	41336.9	9659.65	2.09737	9.0694e-07	5.777e-05	SERPINE1	7	101127089	101139266	+	3190	protein_coding	serpin family E member 1 [Source:HGNC Symbol;Acc:HGNC:8583]	-
ENSG00000183578	34.3577	1.05178	4.87831	9.26662e-07	5.88779e-05	TNFAIP8L3	15	51056598	51105276	-	2371	protein_coding	TNF alpha induced protein 8 like 3 [Source:HGNC Symbol;Acc:HGNC:20620]	-
ENSG00000113368	664.318	2877.99	-2.1149	9.29285e-07	5.88967e-05	LMNB1	5	126776623	126837020	+	3633	protein_coding	lamin B1 [Source:HGNC Symbol;Acc:HGNC:6637]	-
ENSG00000118193	294.932	1301.23	-2.14092	9.45804e-07	5.97937e-05	KIF14	1	200551497	200620734	-	7277	protein_coding	kinesin family member 14 [Source:HGNC Symbol;Acc:HGNC:19181]	-
ENSG00000267750	219.528	41.9114	2.38568	9.48716e-07	5.98283e-05	RUNDC3A-AS1	17	44299574	44315315	-	5403	antisense	RUNDC3A antisense RNA 1 [Source:HGNC Symbol;Acc:HGNC:51344]	-
ENSG00000273008	74.4461	8.38548	3.13208	9.6533e-07	6.07245e-05	AC010864.1	10	43136824	43138334	-	1511	lincRNA	novel transcript	-
ENSG00000204950	55.3563	5.24244	3.37091	9.7613e-07	6.10999e-05	LRRC10B	11	61508800	61511018	+	2219	protein_coding	leucine rich repeat containing 10B [Source:HGNC Symbol;Acc:HGNC:37215]	-
ENSG00000183632	55.3563	5.24244	3.37091	9.7613e-07	6.10999e-05	TP53TG3	16	32673528	32676732	-	3004	protein_coding	TP53 target 3 [Source:HGNC Symbol;Acc:HGNC:30759]	-
ENSG00000143369	197.575	36.6729	2.4258	9.79805e-07	6.11785e-05	ECM1	1	150508062	150513789	+	3360	protein_coding	extracellular matrix protein 1 [Source:HGNC Symbol;Acc:HGNC:3153]	-
ENSG00000010295	92.5813	12.5762	2.86823	9.96636e-07	6.20762e-05	IFFO1	12	6538375	6556083	-	5203	protein_coding	intermediate filament family orphan 1 [Source:HGNC Symbol;Acc:HGNC:24970]	-
ENSG00000266904	27.6762	1.38778e-17	7.79883	1.08934e-06	6.75174e-05	LINC00663	19	19757366	19776423	-	4334	lincRNA	long intergenic non-protein coding RNA 663 [Source:HGNC Symbol;Acc:HGNC:28609]	-
ENSG00000198108	27.6762	1.38778e-17	7.79883	1.08934e-06	6.75174e-05	CHSY3	5	129904472	130186634	+	3938	protein_coding	chondroitin sulfate synthase 3 [Source:HGNC Symbol;Acc:HGNC:24293]	-
ENSG00000257167	35.3121	188.587	-2.41267	1.09237e-06	6.75399e-05	TMPO-AS1	12	98512973	98516422	-	3357	antisense	TMPO antisense RNA 1 [Source:HGNC Symbol;Acc:HGNC:44158]	-
ENSG00000117399	916.303	3903.68	-2.09078	1.10114e-06	6.79163e-05	CDC20	1	43358955	43363203	+	2038	protein_coding	cell division cycle 20 [Source:HGNC Symbol;Acc:HGNC:1723]	-
ENSG00000157570	255.798	50.2928	2.34384	1.11479e-06	6.85907e-05	TSPAN18	11	44726465	44932421	+	5871	protein_coding	tetraspanin 18 [Source:HGNC Symbol;Acc:HGNC:20660]	-
ENSG00000124762	23271.3	5511.87	2.07791	1.13574e-06	6.95846e-05	CDKN1A	6	36676460	36687339	+	3050	protein_coding	cyclin dependent kinase inhibitor 1A [Source:HGNC Symbol;Acc:HGNC:1784]	-
ENSG00000189420	101.172	14.6716	2.77571	1.13645e-06	6.95846e-05	ZFP92	X	153418322	153426481	+	6105	protein_coding	ZFP92 zinc finger protein [Source:HGNC Symbol;Acc:HGNC:12865]	zf-C2H2
ENSG00000167105	500.147	108.963	2.19728	1.14304e-06	6.98194e-05	TMEM92	17	50271406	50281485	+	3101	protein_coding	transmembrane protein 92 [Source:HGNC Symbol;Acc:HGNC:26579]	-
ENSG00000111181	60.1288	6.29012	3.23253	1.17426e-06	7.15532e-05	SLC6A12	12	190077	214570	-	5280	protein_coding	solute carrier family 6 member 12 [Source:HGNC Symbol;Acc:HGNC:11045]	-
ENSG00000276043	577.46	2469.4	-2.09611	1.18019e-06	7.17417e-05	UHRF1	19	4903080	4962154	+	5145	protein_coding	ubiquitin like with PHD and ring finger domains 1 [Source:HGNC Symbol;Acc:HGNC:12556]	-
ENSG00000035499	203.302	895.774	-2.13879	1.19598e-06	7.25272e-05	DEPDC1B	5	60596912	60700190	-	3806	protein_coding	DEP domain containing 1B [Source:HGNC Symbol;Acc:HGNC:24902]	-
ENSG00000198830	1327.69	5607.21	-2.07826	1.21249e-06	7.31055e-05	HMGN2	1	26472450	26475972	+	2509	protein_coding	high mobility group nucleosomal binding domain 2 [Source:HGNC Symbol;Acc:HGNC:4986]	-
ENSG00000198133	117.398	18.8623	2.63019	1.21418e-06	7.31055e-05	TMEM229B	14	67447084	67533739	-	6377	protein_coding	transmembrane protein 229B [Source:HGNC Symbol;Acc:HGNC:20130]	-
ENSG00000184481	117.398	18.8623	2.63019	1.21418e-06	7.31055e-05	FOXO4	X	71096197	71103535	+	3447	protein_coding	forkhead box O4 [Source:HGNC Symbol;Acc:HGNC:7139]	Fork
ENSG00000171431	121.216	19.91	2.59881	1.26369e-06	7.59056e-05	KRT20	17	40875941	40885227	-	1846	protein_coding	keratin 20 [Source:HGNC Symbol;Acc:HGNC:20412]	-
ENSG00000183032	0.950504	34.5776	-5.00664	1.29886e-06	7.78333e-05	SLC25A21	14	36678431	37172866	-	3703	protein_coding	solute carrier family 25 member 21 [Source:HGNC Symbol;Acc:HGNC:14411]	-
ENSG00000156804	231.936	46.1021	2.32785	1.32821e-06	7.94036e-05	FBXO32	8	123497889	123541206	-	7395	protein_coding	F-box protein 32 [Source:HGNC Symbol;Acc:HGNC:16731]	-
ENSG00000113916	390.381	83.8187	2.21793	1.35555e-06	8.08472e-05	BCL6	3	187721377	187745727	-	5938	protein_coding	B cell CLL/lymphoma 6 [Source:HGNC Symbol;Acc:HGNC:1001]	ZBTB
ENSG00000112406	348.384	73.3419	2.24612	1.36462e-06	8.11967e-05	HECA	6	139135112	139180802	+	5614	protein_coding	hdc homolog, cell cycle regulator [Source:HGNC Symbol;Acc:HGNC:21041]	-
ENSG00000183044	133.624	23.053	2.529	1.39734e-06	8.29482e-05	ABAT	16	8674565	8784575	+	9744	protein_coding	4-aminobutyrate aminotransferase [Source:HGNC Symbol;Acc:HGNC:23]	-
ENSG00000258655	230.982	46.1021	2.3219	1.41714e-06	8.39267e-05	ARHGAP5-AS1	14	32074946	32076793	-	1848	antisense	ARHGAP5 antisense RNA 1 (head to head) [Source:HGNC Symbol;Acc:HGNC:20279]	-
ENSG00000100629	58.2198	281.831	-2.27268	1.43821e-06	8.49755e-05	CEP128	14	80476983	80959517	-	9400	protein_coding	centrosomal protein 128 [Source:HGNC Symbol;Acc:HGNC:20359]	-
ENSG00000111247	144.124	638.044	-2.14534	1.4809e-06	8.72935e-05	RAD51AP1	12	4538798	4560048	+	2558	protein_coding	RAD51 associated protein 1 [Source:HGNC Symbol;Acc:HGNC:16956]	-
ENSG00000212123	8.58649	68.1035	-2.96868	1.52712e-06	8.98086e-05	PRR22	19	5782960	5784765	-	1806	protein_coding	proline rich 22 [Source:HGNC Symbol;Acc:HGNC:28354]	-
ENSG00000163661	345.52	73.3419	2.23422	1.55637e-06	9.13166e-05	PTX3	3	157436789	157443628	+	1940	protein_coding	pentraxin 3 [Source:HGNC Symbol;Acc:HGNC:9692]	-
ENSG00000074370	1312.41	308.023	2.09069	1.57674e-06	9.2298e-05	ATP2A3	17	3923870	3964464	-	6893	protein_coding	ATPase sarcoplasmic/endoplasmic reticulum Ca2+ transporting 3 [Source:HGNC Symbol;Acc:HGNC:813]	-
ENSG00000115163	211.892	916.728	-2.11248	1.58855e-06	9.27744e-05	CENPA	2	26764289	26801067	+	1983	protein_coding	centromere protein A [Source:HGNC Symbol;Acc:HGNC:1851]	-
ENSG00000196584	205.211	886.345	-2.11006	1.61917e-06	9.43447e-05	XRCC2	7	152644779	152676165	-	4853	protein_coding	X-ray repair cross complementing 2 [Source:HGNC Symbol;Acc:HGNC:12829]	-
ENSG00000261061	41.0391	208.493	-2.34125	1.63393e-06	9.4894e-05	AC092718.4	16	81030770	81031485	+	716	sense_intronic	novel transcript	-
ENSG00000229021	81.1275	10.4808	2.93818	1.6383e-06	9.4894e-05	AL450992.1	1	151994531	152042774	+	4109	antisense	novel transcript	-
ENSG00000078018	3.81402	49.2452	-3.64622	1.63986e-06	9.4894e-05	MAP2	2	209424058	209734118	+	11559	protein_coding	microtubule associated protein 2 [Source:HGNC Symbol;Acc:HGNC:6839]	-
ENSG00000149922	43.9025	3.1471	3.75208	1.66269e-06	9.59957e-05	TBX6	16	30085793	30091887	-	3137	protein_coding	T-box 6 [Source:HGNC Symbol;Acc:HGNC:11605]	T-box
ENSG00000124191	401.835	88.0095	2.18935	1.68296e-06	9.69444e-05	TOX2	20	43914864	44069616	+	3223	protein_coding	TOX high mobility group box family member 2 [Source:HGNC Symbol;Acc:HGNC:16095]	HMG
ENSG00000099256	32.4487	170.777	-2.39119	1.69328e-06	9.71934e-05	PRTFDC1	10	24848607	24952604	-	2329	protein_coding	phosphoribosyl transferase domain containing 1 [Source:HGNC Symbol;Acc:HGNC:23333]	-
ENSG00000087303	545.962	122.583	2.15396	1.69497e-06	9.71934e-05	NID2	14	52004803	52069228	-	6392	protein_coding	nidogen 2 [Source:HGNC Symbol;Acc:HGNC:13389]	-
ENSG00000117650	302.568	1282.37	-2.083	1.70001e-06	9.72623e-05	NEK2	1	211658657	211675630	-	3095	protein_coding	NIMA related kinase 2 [Source:HGNC Symbol;Acc:HGNC:7745]	-
ENSG00000068489	494.42	2070.23	-2.06569	1.7146e-06	9.78755e-05	PRR11	17	59155499	59204705	+	4080	protein_coding	proline rich 11 [Source:HGNC Symbol;Acc:HGNC:25619]	-
ENSG00000205795	256.753	52.3882	2.29046	1.721e-06	9.80194e-05	CYS1	2	10056780	10080944	-	2847	protein_coding	cystin 1 [Source:HGNC Symbol;Acc:HGNC:18525]	-
ENSG00000140534	278.706	1182.84	-2.08492	1.73026e-06	9.83252e-05	TICRR	15	89575482	89631056	+	8402	protein_coding	TOPBP1 interacting checkpoint and replication regulator [Source:HGNC Symbol;Acc:HGNC:28704]	-
ENSG00000168528	766.448	177.063	2.11319	1.73696e-06	9.84847e-05	SERINC2	1	31409565	31434680	+	3549	protein_coding	serine incorporator 2 [Source:HGNC Symbol;Acc:HGNC:23231]	-
ENSG00000227051	627.093	142.489	2.1369	1.75091e-06	9.90534e-05	C14orf132	14	96039324	96093889	+	7775	protein_coding	chromosome 14 open reading frame 132 [Source:HGNC Symbol;Acc:HGNC:20346]	-
ENSG00000138778	251.026	1069.69	-2.09071	1.78442e-06	0.000100724	CENPE	4	103105806	103198409	-	9444	protein_coding	centromere protein E [Source:HGNC Symbol;Acc:HGNC:1856]	-
ENSG00000198826	998.388	4116.36	-2.04355	1.82552e-06	0.000102815	ARHGAP11A	15	32615144	32639949	+	6428	protein_coding	Rho GTPase activating protein 11A [Source:HGNC Symbol;Acc:HGNC:15783]	-
ENSG00000164109	482.966	2013.65	-2.05952	1.87816e-06	0.000105544	MAD2L1	4	120055608	120067074	-	5748	protein_coding	mitotic arrest deficient 2 like 1 [Source:HGNC Symbol;Acc:HGNC:6763]	-
ENSG00000101412	442.878	1847.07	-2.05994	1.92044e-06	0.000107681	E2F1	20	33675683	33686404	-	2503	protein_coding	E2F transcription factor 1 [Source:HGNC Symbol;Acc:HGNC:3113]	E2F
ENSG00000107954	79.2185	10.4808	2.90388	1.94017e-06	0.000108546	NEURL1	10	103493979	103592552	+	4961	protein_coding	neuralized E3 ubiquitin protein ligase 1 [Source:HGNC Symbol;Acc:HGNC:7761]	-
ENSG00000119630	352.201	76.485	2.2014	1.96313e-06	0.000109588	PGF	14	74941834	74955784	-	5962	protein_coding	placental growth factor [Source:HGNC Symbol;Acc:HGNC:8893]	-
ENSG00000203760	131.715	572.04	-2.11759	2.03866e-06	0.000113554	CENPW	6	126340174	126348875	+	795	protein_coding	centromere protein W [Source:HGNC Symbol;Acc:HGNC:21488]	-
ENSG00000153029	831.353	194.873	2.09225	2.04747e-06	0.000113794	MR1	1	181033425	181061938	+	9348	protein_coding	major histocompatibility complex, class I-related [Source:HGNC Symbol;Acc:HGNC:4975]	-
ENSG00000284681	7.632	61.8174	-2.99656	2.06249e-06	0.000114378	AC007240.1	2	10122739	10199288	+	2629	protein_coding	novel transcript	-
ENSG00000165269	100.217	15.7193	2.66333	2.07336e-06	0.000114478	AQP7	9	33383179	33402682	-	5253	protein_coding	aquaporin 7 [Source:HGNC Symbol;Acc:HGNC:640]	-
ENSG00000006611	16.2224	101.629	-2.63757	2.07336e-06	0.000114478	USH1C	11	17493895	17544416	-	4904	protein_coding	USH1 protein network component harmonin [Source:HGNC Symbol;Acc:HGNC:12597]	-
ENSG00000154839	97.3537	433.745	-2.15404	2.0833e-06	0.000114777	SKA1	18	50374995	50394173	+	2950	protein_coding	spindle and kinetochore associated complex subunit 1 [Source:HGNC Symbol;Acc:HGNC:28109]	-
ENSG00000092470	147.941	640.139	-2.11238	2.09525e-06	0.000115184	WDR76	15	43826963	43868419	+	4078	protein_coding	WD repeat domain 76 [Source:HGNC Symbol;Acc:HGNC:25773]	-
ENSG00000142173	1473.72	354.121	2.05678	2.13327e-06	0.000116907	COL6A2	21	46098097	46132849	+	5386	protein_coding	collagen type VI alpha 2 chain [Source:HGNC Symbol;Acc:HGNC:2212]	-
ENSG00000169679	575.551	2369.87	-2.04154	2.13583e-06	0.000116907	BUB1	2	110637698	110678114	-	6032	protein_coding	BUB1 mitotic checkpoint serine/threonine kinase [Source:HGNC Symbol;Acc:HGNC:1148]	-
ENSG00000171408	32.4487	167.634	-2.36441	2.19527e-06	0.000119762	PDE7B	6	135851696	136195574	+	5946	protein_coding	phosphodiesterase 7B [Source:HGNC Symbol;Acc:HGNC:8792]	-
ENSG00000240476	552.643	126.774	2.12305	2.19747e-06	0.000119762	LINC00973	3	98981058	98983096	+	962	lincRNA	long intergenic non-protein coding RNA 973 [Source:HGNC Symbol;Acc:HGNC:48868]	-
ENSG00000157456	486.784	1998.99	-2.03762	2.299e-06	0.000124807	CCNB2	15	59105078	59125045	+	2801	protein_coding	cyclin B2 [Source:HGNC Symbol;Acc:HGNC:1580]	-
ENSG00000165124	38.1756	191.73	-2.32441	2.2999e-06	0.000124807	SVEP1	9	110365251	110579880	-	14190	protein_coding	sushi, von Willebrand factor type A, EGF and pentraxin domain containing 1 [Source:HGNC Symbol;Acc:HGNC:15985]	-
ENSG00000146670	467.694	1922.51	-2.03904	2.30657e-06	0.0001249	CDCA5	11	65066300	65084164	-	3925	protein_coding	cell division cycle associated 5 [Source:HGNC Symbol;Acc:HGNC:14626]	-
ENSG00000125744	364.61	80.6757	2.1745	2.34702e-06	0.000126819	RTN2	19	45485289	45497061	-	3238	protein_coding	reticulon 2 [Source:HGNC Symbol;Acc:HGNC:10468]	-
ENSG00000166816	166.077	31.4345	2.39701	2.39494e-06	0.000129058	LDHD	16	75111860	75116771	-	2359	protein_coding	lactate dehydrogenase D [Source:HGNC Symbol;Acc:HGNC:19708]	-
ENSG00000148357	25.7673	1.38778e-17	7.69622	2.40377e-06	0.000129058	HMCN2	9	130265882	130434123	+	20363	protein_coding	hemicentin 2 [Source:HGNC Symbol;Acc:HGNC:21293]	-
ENSG00000109819	1.38778e-17	26.1961	-7.71949	2.40377e-06	0.000129058	PPARGC1A	4	23755041	23904089	-	10870	protein_coding	PPARG coactivator 1 alpha [Source:HGNC Symbol;Acc:HGNC:9237]	-
ENSG00000079337	136.488	25.1484	2.43467	2.47087e-06	0.000132101	RAPGEF3	12	47734367	47771040	-	12078	protein_coding	Rap guanine nucleotide exchange factor 3 [Source:HGNC Symbol;Acc:HGNC:16629]	-
ENSG00000205746	37.2211	186.492	-2.32087	2.47089e-06	0.000132101	AC126755.1	16	18334400	18352476	-	6804	transcribed_unprocessed_pseudogene	polycystic kidney disease 1 (autosomal dominant) (PKD1) pseudogene	-
ENSG00000237276	51.5384	5.24244	3.26806	2.52371e-06	0.000134641	ANO7L1	1	16215909	16228027	-	1990	transcribed_unprocessed_pseudogene	anoctamin 7 like 1 [Source:HGNC Symbol;Acc:HGNC:32248]	-
ENSG00000215045	31.4942	1.05178	4.75325	2.58666e-06	0.000137709	GRID2IP	7	6497462	6551436	-	4134	protein_coding	Grid2 interacting protein [Source:HGNC Symbol;Acc:HGNC:18464]	-
ENSG00000100206	14.3134	91.1525	-2.65991	2.59582e-06	0.000137905	DMC1	22	38518949	38570286	-	3524	protein_coding	DNA meiotic recombinase 1 [Source:HGNC Symbol;Acc:HGNC:2927]	-
ENSG00000127585	289.205	62.8651	2.19963	2.62894e-06	0.000139373	FBXL16	16	692498	705829	-	3989	protein_coding	F-box and leucine rich repeat protein 16 [Source:HGNC Symbol;Acc:HGNC:14150]	-
ENSG00000108932	373.2	83.8187	2.15302	2.65877e-06	0.000140659	SLC16A6	17	68267026	68291267	-	4061	protein_coding	solute carrier family 16 member 6 [Source:HGNC Symbol;Acc:HGNC:10927]	-
ENSG00000144554	262.48	1085.41	-2.04741	2.68139e-06	0.00014156	FANCD2	3	10026414	10101930	+	8378	protein_coding	FA complementation group D2 [Source:HGNC Symbol;Acc:HGNC:3585]	-
ENSG00000119283	23.8583	132.012	-2.46167	2.71802e-06	0.000143195	TRIM67	1	231162112	231221556	+	9326	protein_coding	tripartite motif containing 67 [Source:HGNC Symbol;Acc:HGNC:31859]	-
ENSG00000114646	220.482	46.1021	2.25482	2.73113e-06	0.000143586	CSPG5	3	47562239	47580792	-	4366	protein_coding	chondroitin sulfate proteoglycan 5 [Source:HGNC Symbol;Acc:HGNC:2467]	-
ENSG00000101695	46.766	4.19477	3.44179	2.75169e-06	0.000144367	RNF125	18	32018372	32073213	+	6508	protein_coding	ring finger protein 125 [Source:HGNC Symbol;Acc:HGNC:21150]	-
ENSG00000137103	539.281	125.726	2.09971	2.81981e-06	0.000147634	TMEM8B	9	35814451	35865518	+	16165	protein_coding	transmembrane protein 8B [Source:HGNC Symbol;Acc:HGNC:21427]	-
ENSG00000144724	83.9909	371.932	-2.14499	2.88098e-06	0.000150525	PTPRG	3	61561569	62297613	+	14629	protein_coding	protein tyrosine phosphatase, receptor type G [Source:HGNC Symbol;Acc:HGNC:9671]	-
ENSG00000169894	183.257	36.6729	2.31735	2.891e-06	0.000150737	MUC3A	7	100949555	100968346	+	11374	protein_coding	mucin 3A, cell surface associated [Source:HGNC Symbol;Acc:HGNC:7513]	-
ENSG00000105516	287.296	62.8651	2.19008	2.91318e-06	0.000151394	DBP	19	48630030	48637438	-	6544	protein_coding	D-box binding PAR bZIP transcription factor [Source:HGNC Symbol;Acc:HGNC:2697]	TF_bZIP
ENSG00000010438	275.843	59.722	2.20527	2.91661e-06	0.000151394	PRSS3	9	33750466	33799231	+	1664	protein_coding	serine protease 3 [Source:HGNC Symbol;Acc:HGNC:9486]	-
ENSG00000182795	235.754	49.2452	2.25648	2.92155e-06	0.000151394	C1orf116	1	207018521	207032756	-	5502	protein_coding	chromosome 1 open reading frame 116 [Source:HGNC Symbol;Acc:HGNC:28667]	-
ENSG00000243742	36.2666	2.09945	4.03497	2.92973e-06	0.000151396	RPLP0P2	11	61615036	61639449	+	3909	transcribed_processed_pseudogene	ribosomal protein lateral stalk subunit P0 pseudogene 2 [Source:HGNC Symbol;Acc:HGNC:17960]	-
ENSG00000087586	785.538	3154.58	-2.00551	2.93356e-06	0.000151396	AURKA	20	56369389	56392337	-	2928	protein_coding	aurora kinase A [Source:HGNC Symbol;Acc:HGNC:11393]	-
ENSG00000104899	104.99	455.747	-2.1166	2.94368e-06	0.000151608	AMH	19	2249309	2252073	+	2587	protein_coding	anti-Mullerian hormone [Source:HGNC Symbol;Acc:HGNC:464]	-
ENSG00000138346	203.302	844.438	-2.05366	2.9558e-06	0.000151923	DNA2	10	68414064	68472121	-	4867	protein_coding	DNA replication helicase/nuclease 2 [Source:HGNC Symbol;Acc:HGNC:2939]	-
ENSG00000080031	791.265	189.635	2.06025	2.97905e-06	0.000152808	PTPRH	19	55181248	55209506	-	4344	protein_coding	protein tyrosine phosphatase, receptor type H [Source:HGNC Symbol;Acc:HGNC:9672]	-
ENSG00000182010	23.8583	130.965	-2.45018	3.0266e-06	0.000154932	RTKN2	10	62183035	62268707	-	9548	protein_coding	rhotekin 2 [Source:HGNC Symbol;Acc:HGNC:19364]	-
ENSG00000139266	889.577	214.779	2.04966	3.03863e-06	0.000155234	2023-03-09	12	57755098	57760407	+	4005	protein_coding	membrane associated ring-CH-type finger 9 [Source:HGNC Symbol;Acc:HGNC:25139]	-
ENSG00000127564	397.062	1610.3	-2.01953	3.05906e-06	0.000155963	PKMYT1	16	2968024	2980539	-	5034	protein_coding	protein kinase, membrane associated tyrosine/threonine 1 [Source:HGNC Symbol;Acc:HGNC:29650]	-
ENSG00000088836	567.915	134.108	2.08131	3.12444e-06	0.000158976	SLC4A11	20	3227417	3239559	-	4346	protein_coding	solute carrier family 4 member 11 [Source:HGNC Symbol;Acc:HGNC:16438]	-
ENSG00000094804	517.328	2076.51	-2.00474	3.26575e-06	0.00016572	CDC6	17	40287633	40304657	+	5557	protein_coding	cell division cycle 6 [Source:HGNC Symbol;Acc:HGNC:1744]	-
ENSG00000176746	109.762	18.8623	2.53328	3.27011e-06	0.00016572	MAGEB6	X	26192440	26195646	+	1949	protein_coding	MAGE family member B6 [Source:HGNC Symbol;Acc:HGNC:23796]	-
ENSG00000006459	470.558	110.011	2.09554	3.32918e-06	0.000168377	KDM7A	7	140084746	140177035	-	9430	protein_coding	lysine demethylase 7A [Source:HGNC Symbol;Acc:HGNC:22224]	-
ENSG00000143382	505.874	118.392	2.0941	3.3775e-06	0.000170479	ADAMTSL4	1	150549369	150560937	+	6432	protein_coding	ADAMTS like 4 [Source:HGNC Symbol;Acc:HGNC:19706]	-
ENSG00000172137	363.655	82.7711	2.13378	3.39251e-06	0.000170896	CALB2	16	71358713	71390438	+	1703	protein_coding	calbindin 2 [Source:HGNC Symbol;Acc:HGNC:1435]	-
ENSG00000112029	150.805	631.758	-2.06573	3.45841e-06	0.000173708	FBXO5	6	152970519	152983579	-	3833	protein_coding	F-box protein 5 [Source:HGNC Symbol;Acc:HGNC:13584]	-
ENSG00000174371	274.888	1117.88	-2.02333	3.46206e-06	0.000173708	EXO1	1	241847967	241895148	+	4140	protein_coding	exonuclease 1 [Source:HGNC Symbol;Acc:HGNC:3511]	-
ENSG00000157064	252.935	54.4836	2.21241	3.47285e-06	0.000173904	NMNAT2	1	183248237	183418602	-	7165	protein_coding	nicotinamide nucleotide adenylyltransferase 2 [Source:HGNC Symbol;Acc:HGNC:16789]	-
ENSG00000196656	125.034	528.037	-2.07717	3.53737e-06	0.000176784	AC004057.1	4	113214046	113217170	-	498	transcribed_processed_pseudogene	ribosomal protein S26 (RPS26) pseudogene	-
ENSG00000026751	54.4019	6.29012	3.08845	3.5979e-06	0.000179064	SLAMF7	1	160739057	160754821	+	4833	protein_coding	SLAM family member 7 [Source:HGNC Symbol;Acc:HGNC:21394]	-
ENSG00000146555	5.72302	55.5313	-3.24949	3.5979e-06	0.000179064	SDK1	7	3301448	4269000	+	12062	protein_coding	sidekick cell adhesion molecule 1 [Source:HGNC Symbol;Acc:HGNC:19307]	-
ENSG00000131470	61.0833	276.593	-2.17651	3.60422e-06	0.000179064	PSMC3IP	17	42572315	42577831	-	2573	protein_coding	PSMC3 interacting protein [Source:HGNC Symbol;Acc:HGNC:17928]	-
ENSG00000153885	555.507	2211.67	-1.993	3.61428e-06	0.000179212	KCTD15	19	33795933	33815763	+	6388	protein_coding	potassium channel tetramerization domain containing 15 [Source:HGNC Symbol;Acc:HGNC:23297]	-
ENSG00000182218	30.5397	1.05178	4.70903	3.67596e-06	0.000181558	HHIPL1	14	99645110	99680569	+	7836	protein_coding	HHIP like 1 [Source:HGNC Symbol;Acc:HGNC:19710]	-
ENSG00000277957	0.950504	31.4345	-4.86965	3.67596e-06	0.000181558	SENP3-EIF4A1	17	7563287	7578715	+	3519	protein_coding	SENP3-EIF4A1 readthrough (NMD candidate) [Source:HGNC Symbol;Acc:HGNC:49182]	-
ENSG00000135074	517.328	122.583	2.07626	3.76335e-06	0.000185512	ADAM19	5	157395534	157575775	-	7704	protein_coding	ADAM metallopeptidase domain 19 [Source:HGNC Symbol;Acc:HGNC:197]	-
ENSG00000117266	208.074	44.0067	2.23824	3.84499e-06	0.000189168	CDK18	1	205504595	205532793	+	6831	protein_coding	cyclin dependent kinase 18 [Source:HGNC Symbol;Acc:HGNC:8751]	-
ENSG00000198959	4773.38	1216.37	1.97233	3.85501e-06	0.000189292	TGM2	20	38127387	38166578	-	8036	protein_coding	transglutaminase 2 [Source:HGNC Symbol;Acc:HGNC:11778]	-
ENSG00000100234	35.3121	2.09945	3.99663	4.01499e-06	0.000196385	TIMP3	22	32801701	32863043	+	4603	protein_coding	TIMP metallopeptidase inhibitor 3 [Source:HGNC Symbol;Acc:HGNC:11822]	-
ENSG00000113196	35.3121	2.09945	3.99663	4.01499e-06	0.000196385	HAND1	5	154474972	154478264	-	1738	protein_coding	heart and neural crest derivatives expressed 1 [Source:HGNC Symbol;Acc:HGNC:4807]	bHLH
ENSG00000130821	997.434	246.21	2.01781	4.02849e-06	0.000196665	SLC6A8	X	153688099	153696593	+	5498	protein_coding	solute carrier family 6 member 8 [Source:HGNC Symbol;Acc:HGNC:11055]	-
ENSG00000089250	210.938	45.0544	2.22409	4.09934e-06	0.000199738	NOS1	12	117208142	117452170	-	13113	protein_coding	nitric oxide synthase 1 [Source:HGNC Symbol;Acc:HGNC:7872]	-
ENSG00000104147	62.0378	277.64	-2.15964	4.2067e-06	0.000204474	OIP5	15	41309268	41332621	-	1236	protein_coding	Opa interacting protein 5 [Source:HGNC Symbol;Acc:HGNC:20300]	-
ENSG00000163293	115.489	20.9577	2.45551	4.21271e-06	0.000204474	NIPAL1	4	47914142	48040173	+	5983	protein_coding	NIPA like domain containing 1 [Source:HGNC Symbol;Acc:HGNC:27194]	-
ENSG00000146918	821.808	3217.44	-1.96887	4.34458e-06	0.000210471	NCAPG2	7	158631311	158704829	-	6988	protein_coding	non-SMC condensin II complex subunit G2 [Source:HGNC Symbol;Acc:HGNC:21904]	-
ENSG00000108821	384.654	90.1049	2.09243	4.36547e-06	0.000211078	COL1A1	17	50183289	50201632	-	9819	protein_coding	collagen type I alpha 1 chain [Source:HGNC Symbol;Acc:HGNC:2197]	-
ENSG00000123989	3047.67	778.434	1.9689	4.40333e-06	0.000212321	CHPF	2	219538947	219543787	-	3354	protein_coding	chondroitin polymerizing factor [Source:HGNC Symbol;Acc:HGNC:24291]	-
ENSG00000111801	162.259	32.4822	2.31636	4.40796e-06	0.000212321	BTN3A3	6	26440472	26453415	+	5658	protein_coding	butyrophilin subfamily 3 member A3 [Source:HGNC Symbol;Acc:HGNC:1140]	-
ENSG00000171798	205.211	44.0067	2.21826	4.41977e-06	0.000212485	KNDC1	10	133160447	133226412	+	7985	protein_coding	kinase non-catalytic C-lobe domain containing 1 [Source:HGNC Symbol;Acc:HGNC:29374]	-
ENSG00000107957	430.469	101.629	2.08131	4.44387e-06	0.000213238	SH3PXD2A	10	103594027	103855543	-	11756	protein_coding	SH3 and PX domains 2A [Source:HGNC Symbol;Acc:HGNC:23664]	-
ENSG00000158234	52.4929	237.828	-2.17693	4.46781e-06	0.000213981	FAIM	3	138608606	138633376	+	4072	protein_coding	Fas apoptotic inhibitory molecule [Source:HGNC Symbol;Acc:HGNC:18703]	-
ENSG00000137507	70.6281	9.43316	2.88869	4.47935e-06	0.000214128	LRRC32	11	76657524	76670747	-	4459	protein_coding	leucine rich repeat containing 32 [Source:HGNC Symbol;Acc:HGNC:4161]	-
ENSG00000246640	150.805	29.3392	2.35708	4.49591e-06	0.000214514	PICART1	17	50050349	50055739	-	2533	lincRNA	p53-inducible cancer-associated RNA transcript 1 [Source:NCBI gene;Acc:284080]	-
ENSG00000165443	5.72302	54.4836	-3.22207	4.52551e-06	0.00021552	PHYHIPL	10	59176590	59247774	+	4093	protein_coding	phytanoyl-CoA 2-hydroxylase interacting protein like [Source:HGNC Symbol;Acc:HGNC:29378]	-
ENSG00000173432	383.699	90.1049	2.08885	4.53626e-06	0.000215626	SAA1	11	18266174	18269977	+	796	protein_coding	serum amyloid A1 [Source:HGNC Symbol;Acc:HGNC:10513]	-
ENSG00000147100	1791.57	454.699	1.97796	4.55463e-06	0.000216093	SLC16A2	X	74421461	74533917	+	4324	protein_coding	solute carrier family 16 member 2 [Source:HGNC Symbol;Acc:HGNC:10923]	-
ENSG00000167549	687.226	168.681	2.02572	4.65269e-06	0.000220332	CORO6	17	29614756	29622907	-	4321	protein_coding	coronin 6 [Source:HGNC Symbol;Acc:HGNC:21356]	-
ENSG00000187730	78.264	11.5285	2.75046	4.6686e-06	0.000220672	GABRD	1	2019298	2030758	+	5556	protein_coding	gamma-aminobutyric acid type A receptor delta subunit [Source:HGNC Symbol;Acc:HGNC:4084]	-
ENSG00000251169	114.534	20.9577	2.44355	4.74664e-06	0.000223942	LINC01843	5	134506552	134509229	+	1107	lincRNA	long intergenic non-protein coding RNA 1843 [Source:HGNC Symbol;Acc:HGNC:52659]	-
ENSG00000172985	86.8544	13.6239	2.66185	4.76392e-06	0.000224339	SH3RF3	2	109129348	109504632	+	5803	protein_coding	SH3 domain containing ring finger 3 [Source:HGNC Symbol;Acc:HGNC:24699]	-
ENSG00000122966	457.195	1794.69	-1.97254	4.77845e-06	0.000224604	CIT	12	119685790	119877291	-	13230	protein_coding	citron rho-interacting serine/threonine kinase [Source:HGNC Symbol;Acc:HGNC:1985]	-
ENSG00000198400	90.6723	14.6716	2.61785	4.78731e-06	0.000224604	NTRK1	1	156815640	156881850	+	4356	protein_coding	neurotrophic receptor tyrosine kinase 1 [Source:HGNC Symbol;Acc:HGNC:8031]	-
ENSG00000181873	72.5371	313.262	-2.10858	4.82683e-06	0.000226039	IBA57	1	228165815	228182257	+	10219	protein_coding	IBA57, iron-sulfur cluster assembly [Source:HGNC Symbol;Acc:HGNC:27302]	-
ENSG00000105011	232.891	932.443	-2.00075	4.84855e-06	0.000226636	ASF1B	19	14119509	14136956	-	2304	protein_coding	anti-silencing function 1B histone chaperone [Source:HGNC Symbol;Acc:HGNC:20996]	-
ENSG00000155465	263.434	1045.59	-1.98827	5.00651e-06	0.000233178	SLC7A7	14	22773222	22829820	-	5131	protein_coding	solute carrier family 7 member 7 [Source:HGNC Symbol;Acc:HGNC:11065]	-
ENSG00000185745	265.343	59.722	2.14931	5.00695e-06	0.000233178	IFIT1	10	89392546	89406486	+	4613	protein_coding	interferon induced protein with tetratricopeptide repeats 1 [Source:HGNC Symbol;Acc:HGNC:5407]	-
ENSG00000108370	672.909	165.538	2.02247	5.02006e-06	0.000233359	RGS9	17	65100812	65227703	+	6990	protein_coding	regulator of G protein signaling 9 [Source:HGNC Symbol;Acc:HGNC:10004]	-
ENSG00000060566	29.5852	1.05178	4.66342	5.24925e-06	0.0002427	CREB3L3	19	4153601	4173054	+	2678	protein_coding	cAMP responsive element binding protein 3 like 3 [Source:HGNC Symbol;Acc:HGNC:18855]	TF_bZIP
ENSG00000175785	0.950504	30.3868	-4.82094	5.24925e-06	0.0002427	PRIMA1	14	93718298	93788481	-	3892	protein_coding	proline rich membrane anchor 1 [Source:HGNC Symbol;Acc:HGNC:18319]	-
ENSG00000278817	122.17	23.053	2.39984	5.25907e-06	0.0002427	AC007325.4	KI270734.1	131494	137392	+	1213	protein_coding	protein DGCR6 [Source:NCBI gene;Acc:102724770]	-
ENSG00000277287	65.8557	8.38548	2.95551	5.25939e-06	0.0002427	AL109976.1	20	3239705	3245382	+	5678	lincRNA	novel transcript	-
ENSG00000162981	23.8583	1.38778e-17	7.58575	5.44527e-06	0.000249909	FAM84A	2	14632686	14650814	+	8384	protein_coding	family with sequence similarity 84 member A [Source:HGNC Symbol;Acc:HGNC:20743]	-
ENSG00000275869	23.8583	1.38778e-17	7.58575	5.44527e-06	0.000249909	AC136612.1	KI270728.1	933862	936467	-	1426	protein_coding	TP53 target 3 family member E [Source:NCBI gene;Acc:102724101]	-
ENSG00000176771	1.38778e-17	24.1007	-7.59979	5.44527e-06	0.000249909	NCKAP5	2	132671799	133568463	-	9552	protein_coding	NCK associated protein 5 [Source:HGNC Symbol;Acc:HGNC:29847]	-
ENSG00000233532	34.3577	2.09945	3.95724	5.52293e-06	0.000252101	LINC00460	13	106374477	106384315	+	4232	lincRNA	long intergenic non-protein coding RNA 460 [Source:HGNC Symbol;Acc:HGNC:42809]	-
ENSG00000135077	34.3577	2.09945	3.95724	5.52293e-06	0.000252101	HAVCR2	5	157085832	157142869	-	3804	protein_coding	hepatitis A virus cellular receptor 2 [Source:HGNC Symbol;Acc:HGNC:18437]	-
ENSG00000241388	1.905	35.6253	-4.13551	5.52293e-06	0.000252101	HNF1A-AS1	12	120941728	120980965	-	4671	processed_transcript	HNF1A antisense RNA 1 [Source:HGNC Symbol;Acc:HGNC:26785]	-
ENSG00000205336	2705.96	701.953	1.94652	5.6315e-06	0.000256594	ADGRG1	16	57610652	57665580	+	8659	protein_coding	adhesion G protein-coupled receptor G1 [Source:HGNC Symbol;Acc:HGNC:4512]	-
ENSG00000243649	163.213	33.5299	2.27918	5.65846e-06	0.000257358	CFB	6	31945650	31952084	+	4997	protein_coding	complement factor B [Source:HGNC Symbol;Acc:HGNC:1037]	-
ENSG00000182040	52.4929	6.29012	3.03704	5.70285e-06	0.000258447	USH1G	17	74916084	74923256	-	3558	protein_coding	USH1 protein network component sans [Source:HGNC Symbol;Acc:HGNC:16356]	-
ENSG00000224109	52.4929	6.29012	3.03704	5.70285e-06	0.000258447	CENPVL3	X	51617024	51618968	-	1945	protein_coding	centromere protein V like 3 [Source:HGNC Symbol;Acc:HGNC:43880]	-
ENSG00000265692	155.577	31.4345	2.30287	5.80165e-06	0.000262455	LINC01970	17	82290046	82292814	-	1810	lincRNA	long intergenic non-protein coding RNA 1970 [Source:HGNC Symbol;Acc:HGNC:52796]	-
ENSG00000123485	951.619	3638.61	-1.93479	5.84953e-06	0.000264148	HJURP	2	233833416	233854566	-	3821	protein_coding	Holliday junction recognition protein [Source:HGNC Symbol;Acc:HGNC:25444]	-
ENSG00000172201	49.6294	221.065	-2.15226	5.90306e-06	0.00026609	ID4	6	19837386	19840684	+	2344	protein_coding	inhibitor of DNA binding 4, HLH protein [Source:HGNC Symbol;Acc:HGNC:5363]	bHLH
ENSG00000147003	116.443	22.0054	2.39739	5.96162e-06	0.000268252	CLTRN	X	15627318	15675012	-	2009	protein_coding	collectrin, amino acid transport regulator [Source:HGNC Symbol;Acc:HGNC:29437]	-
ENSG00000115255	630.911	157.157	2.00442	5.97991e-06	0.000268597	REEP6	19	1490747	1497927	+	2449	protein_coding	receptor accessory protein 6 [Source:HGNC Symbol;Acc:HGNC:30078]	-
ENSG00000041353	3334.02	870.63	1.93698	6.01122e-06	0.000269524	RAB27B	18	54717860	54895516	+	7432	protein_coding	RAB27B, member RAS oncogene family [Source:HGNC Symbol;Acc:HGNC:9767]	-
ENSG00000172350	101.172	17.8146	2.49775	6.25093e-06	0.000279776	ABCG4	11	119149012	119162653	+	6271	protein_coding	ATP binding cassette subfamily G member 4 [Source:HGNC Symbol;Acc:HGNC:13884]	-
ENSG00000183684	1216.97	4619.24	-1.92425	6.35728e-06	0.000284033	ALYREF	17	81887844	81891586	-	1574	protein_coding	Aly/REF export factor [Source:HGNC Symbol;Acc:HGNC:19071]	-
ENSG00000005238	778.857	196.969	1.98274	6.40249e-06	0.000285549	FAM214B	9	35104112	35116341	-	6409	protein_coding	family with sequence similarity 214 member B [Source:HGNC Symbol;Acc:HGNC:25666]	-
ENSG00000164951	819.9	207.446	1.9821	6.45961e-06	0.000287589	PDP1	8	93857807	93926066	+	5603	protein_coding	pyruvate dehyrogenase phosphatase catalytic subunit 1 [Source:HGNC Symbol;Acc:HGNC:9279]	-
ENSG00000213412	13.3589	81.7234	-2.60124	6.51721e-06	0.000289644	HNRNPA1P33	10	46415853	46416413	+	561	processed_pseudogene	heterogeneous nuclear ribonucleoprotein A1 pseudogene 33 [Source:HGNC Symbol;Acc:HGNC:44990]	-
ENSG00000186868	957.345	245.162	1.96479	6.60754e-06	0.000292555	MAPT	17	45894382	46028334	+	14920	protein_coding	microtubule associated protein tau [Source:HGNC Symbol;Acc:HGNC:6893]	-
ENSG00000173805	166.077	34.5776	2.26002	6.61542e-06	0.000292555	HAP1	17	41717742	41734644	-	6223	protein_coding	huntingtin associated protein 1 [Source:HGNC Symbol;Acc:HGNC:4812]	-
ENSG00000164045	130.761	524.894	-2.00401	6.61743e-06	0.000292555	CDC25A	3	48157146	48188402	-	4117	protein_coding	cell division cycle 25A [Source:HGNC Symbol;Acc:HGNC:1725]	-
ENSG00000260852	34.3577	162.395	-2.23648	6.72066e-06	0.0002966	FBXL19-AS1	16	30919319	30923269	-	3951	antisense	FBXL19 antisense RNA 1 [Source:HGNC Symbol;Acc:HGNC:27557]	-
ENSG00000011426	1366.82	5164.04	-1.91758	6.74392e-06	0.000297108	ANLN	7	36389806	36453791	+	6012	protein_coding	anillin actin binding protein [Source:HGNC Symbol;Acc:HGNC:14082]	-
ENSG00000108840	688.18	173.92	1.98363	6.8605e-06	0.000301719	HDAC5	17	44076746	44123702	-	7618	protein_coding	histone deacetylase 5 [Source:HGNC Symbol;Acc:HGNC:14068]	-
ENSG00000102312	628.048	158.204	1.98828	7.00763e-06	0.000307654	PORCN	X	48508962	48520814	+	3011	protein_coding	porcupine O-acyltransferase [Source:HGNC Symbol;Acc:HGNC:17652]	-
ENSG00000279501	19.0859	104.772	-2.44865	7.03073e-06	0.000308134	CR392039.3	21	8996496	9018670	-	227	lincRNA	novel transcript	-
ENSG00000163507	321.658	1238.37	-1.9444	7.09774e-06	0.000310292	CIP2A	3	108549869	108589644	-	4579	protein_coding	cell proliferation regulating inhibitor of protein phosphatase 2A [Source:HGNC Symbol;Acc:HGNC:29302]	-
ENSG00000113448	1046.11	3945.58	-1.91507	7.10452e-06	0.000310292	PDE4D	5	58969038	60522120	-	16308	protein_coding	phosphodiesterase 4D [Source:HGNC Symbol;Acc:HGNC:8783]	-
ENSG00000160193	166.077	656.902	-1.98298	7.16707e-06	0.000312484	WDR4	21	42843094	42879568	-	2738	protein_coding	WD repeat domain 4 [Source:HGNC Symbol;Acc:HGNC:12756]	-
ENSG00000141994	149.85	597.184	-1.99371	7.18046e-06	0.000312529	DUS3L	19	5784832	5791238	-	3642	protein_coding	dihydrouridine synthase 3 like [Source:HGNC Symbol;Acc:HGNC:26920]	-
ENSG00000148344	4835.42	1286.56	1.91003	7.36584e-06	0.000320047	PTGES	9	129738331	129753047	-	1896	protein_coding	prostaglandin E synthase [Source:HGNC Symbol;Acc:HGNC:9599]	-
ENSG00000223959	122.17	491.368	-2.00675	7.42088e-06	0.000321885	AFG3L1P	16	89972586	90002161	+	9532	transcribed_unitary_pseudogene	AFG3 like matrix AAA peptidase subunit 1, pseudogene [Source:HGNC Symbol;Acc:HGNC:314]	-
ENSG00000051341	216.664	842.342	-1.95829	7.44884e-06	0.000322201	POLQ	3	121431427	121546641	-	9400	protein_coding	DNA polymerase theta [Source:HGNC Symbol;Acc:HGNC:9186]	-
ENSG00000178878	156.532	32.4822	2.26456	7.46202e-06	0.000322201	APOLD1	12	12725917	12829975	+	7243	protein_coding	apolipoprotein L domain containing 1 [Source:HGNC Symbol;Acc:HGNC:25268]	-
ENSG00000139354	159.395	629.662	-1.98108	7.47153e-06	0.000322201	GAS2L3	12	100573683	100628286	+	6799	protein_coding	growth arrest specific 2 like 3 [Source:HGNC Symbol;Acc:HGNC:27475]	-
ENSG00000129810	121.216	487.177	-2.0057	7.47911e-06	0.000322201	SGO1	3	20160593	20186292	-	3828	protein_coding	shugoshin 1 [Source:HGNC Symbol;Acc:HGNC:25088]	-
ENSG00000164104	613.731	2322.72	-1.91991	7.53257e-06	0.000322723	HMGB2	4	173331695	173335125	-	2775	protein_coding	high mobility group box 2 [Source:HGNC Symbol;Acc:HGNC:5000]	HMG
ENSG00000130303	28.6307	1.05178	4.61632	7.53307e-06	0.000322723	BST2	19	17402939	17405648	-	1119	protein_coding	bone marrow stromal cell antigen 2 [Source:HGNC Symbol;Acc:HGNC:1119]	-
ENSG00000166924	220.482	49.2452	2.15991	7.53599e-06	0.000322723	NYAP1	7	100483927	100494799	+	3586	protein_coding	neuronal tyrosine phosphorylated phosphoinositide-3-kinase adaptor 1 [Source:HGNC Symbol;Acc:HGNC:22009]	-
ENSG00000076356	311.159	73.3419	2.08316	7.54229e-06	0.000322723	PLXNA2	1	208022242	208244320	-	13781	protein_coding	plexin A2 [Source:HGNC Symbol;Acc:HGNC:9100]	-
ENSG00000232022	33.4032	2.09945	3.91675	7.62631e-06	0.000325767	FAAHP1	1	46432129	46482493	+	2476	transcribed_unprocessed_pseudogene	fatty acid amide hydrolase pseudogene 1 [Source:HGNC Symbol;Acc:HGNC:50679]	-
ENSG00000143333	75.4006	11.5285	2.69678	7.73676e-06	0.000329841	RGS16	1	182598623	182604408	-	2427	protein_coding	regulator of G protein signaling 16 [Source:HGNC Symbol;Acc:HGNC:9997]	-
ENSG00000071539	572.688	2165.57	-1.91868	7.74777e-06	0.000329841	TRIP13	5	892643	919357	+	3560	protein_coding	thyroid hormone receptor interactor 13 [Source:HGNC Symbol;Acc:HGNC:12307]	-
ENSG00000137807	1078.57	4038.83	-1.90469	7.88445e-06	0.000335096	KIF23	15	69414246	69448427	+	6576	protein_coding	kinesin family member 23 [Source:HGNC Symbol;Acc:HGNC:6392]	-
ENSG00000132821	346.475	83.8187	2.04586	8.00249e-06	0.000339542	VSTM2L	20	37903104	37945350	+	1959	protein_coding	V-set and transmembrane domain containing 2 like [Source:HGNC Symbol;Acc:HGNC:16096]	-
ENSG00000171368	450.513	112.106	2.00556	8.06929e-06	0.000341803	TPPP	5	659862	693395	-	6022	protein_coding	tubulin polymerization promoting protein [Source:HGNC Symbol;Acc:HGNC:24164]	-
ENSG00000174951	22.9038	1.38778e-17	7.52717	8.28134e-06	0.000348256	FUT1	19	48748011	48755390	-	4343	protein_coding	fucosyltransferase 1 (H blood group) [Source:HGNC Symbol;Acc:HGNC:4012]	-
ENSG00000171794	22.9038	1.38778e-17	7.52717	8.28134e-06	0.000348256	UTF1	10	133230274	133231558	+	1157	protein_coding	undifferentiated embryonic cell transcription factor 1 [Source:HGNC Symbol;Acc:HGNC:12634]	-
ENSG00000108622	22.9038	1.38778e-17	7.52717	8.28134e-06	0.000348256	ICAM2	17	64002594	64020634	-	3243	protein_coding	intercellular adhesion molecule 2 [Source:HGNC Symbol;Acc:HGNC:5345]	-
ENSG00000171450	117.398	23.053	2.34241	8.29049e-06	0.000348256	CDK5R2	2	218959655	218962162	+	2508	protein_coding	cyclin dependent kinase 5 regulatory subunit 2 [Source:HGNC Symbol;Acc:HGNC:1776]	-
ENSG00000155367	117.398	23.053	2.34241	8.29049e-06	0.000348256	PPM1J	1	112709994	112715477	-	2874	protein_coding	protein phosphatase, Mg2+/Mn2+ dependent 1J [Source:HGNC Symbol;Acc:HGNC:20785]	-
ENSG00000174567	132.67	27.2438	2.27885	8.44e-06	0.000353362	GOLT1A	1	204198160	204214092	-	1136	protein_coding	golgi transport 1A [Source:HGNC Symbol;Acc:HGNC:24766]	-
ENSG00000182612	132.67	27.2438	2.27885	8.44e-06	0.000353362	TSPAN10	17	81637171	81648749	+	4745	protein_coding	tetraspanin 10 [Source:HGNC Symbol;Acc:HGNC:29942]	-
ENSG00000168393	681.499	2555.31	-1.90651	8.48503e-06	0.000353971	DTYMK	2	241675742	241686991	-	2451	protein_coding	deoxythymidylate kinase [Source:HGNC Symbol;Acc:HGNC:3061]	-
ENSG00000108176	274.888	64.9604	2.0792	8.48904e-06	0.000353971	DNAJC12	10	67796665	67838166	-	2121	protein_coding	DnaJ heat shock protein family (Hsp40) member C12 [Source:HGNC Symbol;Acc:HGNC:28908]	-
ENSG00000105327	2428.21	646.425	1.90914	8.49653e-06	0.000353971	BBC3	19	47220822	47232766	-	3180	protein_coding	BCL2 binding component 3 [Source:HGNC Symbol;Acc:HGNC:17868]	-
ENSG00000179750	115.489	459.937	-1.99246	8.63633e-06	0.000359203	APOBEC3B	22	38982347	38992804	+	1896	protein_coding	apolipoprotein B mRNA editing enzyme catalytic subunit 3B [Source:HGNC Symbol;Acc:HGNC:17352]	-
ENSG00000161888	144.124	567.849	-1.97722	8.70696e-06	0.000361546	SPC24	19	11131520	11155808	-	2839	protein_coding	SPC24, NDC80 kinetochore complex component [Source:HGNC Symbol;Acc:HGNC:26913]	-
ENSG00000132434	117.398	467.271	-1.99165	8.74521e-06	0.000362539	LANCL2	7	55365448	55433742	+	5235	protein_coding	LanC like 2 [Source:HGNC Symbol;Acc:HGNC:6509]	-
ENSG00000138764	366.519	90.1049	2.02278	8.77543e-06	0.00036292	CCNG2	4	77157151	77433388	+	7471	protein_coding	cyclin G2 [Source:HGNC Symbol;Acc:HGNC:1593]	-
ENSG00000080839	218.573	840.247	-1.94205	8.7831e-06	0.00036292	RBL1	20	36996349	37095995	-	5954	protein_coding	RB transcriptional corepressor like 1 [Source:HGNC Symbol;Acc:HGNC:9893]	-
ENSG00000170364	52.4929	226.304	-2.1053	8.81552e-06	0.000363666	SETMAR	3	4303304	4317567	+	3567	protein_coding	SET domain and mariner transposase fusion gene [Source:HGNC Symbol;Acc:HGNC:10762]	-
ENSG00000183770	5.72302	51.3405	-3.13654	9.10742e-06	0.000375095	FOXL2	3	138944224	138947140	-	2917	protein_coding	forkhead box L2 [Source:HGNC Symbol;Acc:HGNC:1092]	Fork
ENSG00000255874	131.715	27.2438	2.26845	9.35455e-06	0.000384647	LINC00346	13	110863987	110870251	-	6265	lincRNA	long intergenic non-protein coding RNA 346 [Source:HGNC Symbol;Acc:HGNC:27492]	-
ENSG00000165512	10.4955	67.0558	-2.6606	9.41047e-06	0.000385068	ZNF22	10	45000475	45005326	+	2551	protein_coding	zinc finger protein 22 [Source:HGNC Symbol;Acc:HGNC:13012]	zf-C2H2
ENSG00000095596	66.8102	9.43316	2.80866	9.41047e-06	0.000385068	CYP26A1	10	93073475	93077890	+	2972	protein_coding	cytochrome P450 family 26 subfamily A member 1 [Source:HGNC Symbol;Acc:HGNC:2603]	-
ENSG00000130600	10.4955	67.0558	-2.6606	9.41047e-06	0.000385068	H19	11	1995176	2001470	-	2897	processed_transcript	H19, imprinted maternally expressed transcript [Source:HGNC Symbol;Acc:HGNC:4713]	-
ENSG00000238120	59.1743	7.3378	2.99112	9.45778e-06	0.000386378	LINC01589	22	45604432	45605621	-	548	antisense	long intergenic non-protein coding RNA 1589 [Source:HGNC Symbol;Acc:HGNC:51520]	-
ENSG00000102384	104.99	420.125	-1.99922	9.56272e-06	0.000389432	CENPI	X	101098218	101163681	+	4321	protein_coding	centromere protein I [Source:HGNC Symbol;Acc:HGNC:3968]	-
ENSG00000152270	51.5384	221.065	-2.09794	9.56332e-06	0.000389432	PDE3B	11	14643723	14872044	+	11707	protein_coding	phosphodiesterase 3B [Source:HGNC Symbol;Acc:HGNC:8779]	-
ENSG00000163346	1321.96	350.978	1.91287	9.70744e-06	0.000394665	PBXIP1	1	154944076	154956123	-	3851	protein_coding	PBX homeobox interacting protein 1 [Source:HGNC Symbol;Acc:HGNC:21199]	-
ENSG00000161547	975.481	3595.66	-1.88193	1.00802e-05	0.000409162	SRSF2	17	76734115	76737374	-	3017	protein_coding	serine and arginine rich splicing factor 2 [Source:HGNC Symbol;Acc:HGNC:10783]	-
ENSG00000183856	406.607	1519.15	-1.90121	1.01538e-05	0.000411488	IQGAP3	1	156525405	156572604	-	6742	protein_coding	IQ motif containing GTPase activating protein 3 [Source:HGNC Symbol;Acc:HGNC:20669]	-
ENSG00000197467	32.4487	2.09945	3.87509	1.05718e-05	0.000427745	COL13A1	10	69801867	69964275	+	5888	protein_coding	collagen type XIII alpha 1 chain [Source:HGNC Symbol;Acc:HGNC:2190]	-
ENSG00000099330	266.298	63.9127	2.05684	1.06393e-05	0.000429786	OCEL1	19	17226204	17229219	+	1867	protein_coding	occludin/ELL domain containing 1 [Source:HGNC Symbol;Acc:HGNC:26221]	-
ENSG00000255026	27.6762	1.05178	4.56762	1.08654e-05	0.000436828	AC136475.3	11	287305	288987	+	860	antisense	novel transcript	-
ENSG00000205456	27.6762	1.05178	4.56762	1.08654e-05	0.000436828	TP53TG3D	16	32252719	32255922	+	2922	protein_coding	TP53 target 3D [Source:HGNC Symbol;Acc:HGNC:44657]	-
ENSG00000105641	27.6762	1.05178	4.56762	1.08654e-05	0.000436828	SLC5A5	19	17871973	17895174	+	3652	protein_coding	solute carrier family 5 member 5 [Source:HGNC Symbol;Acc:HGNC:11040]	-
ENSG00000187242	73.4916	11.5285	2.65985	1.08865e-05	0.000436982	KRT12	17	40860943	40867224	-	2878	protein_coding	keratin 12 [Source:HGNC Symbol;Acc:HGNC:6414]	-
ENSG00000164611	576.506	2128.9	-1.88446	1.09794e-05	0.000439725	PTTG1	5	160421822	160428744	+	2013	protein_coding	pituitary tumor-transforming 1 [Source:HGNC Symbol;Acc:HGNC:9690]	-
ENSG00000184445	411.38	1529.62	-1.8943	1.09896e-05	0.000439725	KNTC1	12	122527246	122626396	+	11325	protein_coding	kinetochore associated 1 [Source:HGNC Symbol;Acc:HGNC:17255]	-
ENSG00000145703	35.3121	160.3	-2.17837	1.10208e-05	0.000440274	IQGAP2	5	76403249	76708132	+	7904	protein_coding	IQ motif containing GTPase activating protein 2 [Source:HGNC Symbol;Acc:HGNC:6111]	-
ENSG00000173926	69.6736	10.4808	2.71898	1.11365e-05	0.000444197	2023-03-03	5	126867714	127030808	-	5179	protein_coding	membrane associated ring-CH-type finger 3 [Source:HGNC Symbol;Acc:HGNC:28728]	-
ENSG00000231574	45.8115	5.24244	3.09857	1.11765e-05	0.000445087	LINC02015	3	177816865	177899224	+	3005	lincRNA	long intergenic non-protein coding RNA 2015 [Source:HGNC Symbol;Acc:HGNC:52850]	-
ENSG00000180155	397.062	99.534	1.99482	1.12849e-05	0.0004487	LYNX1	8	142771197	142777810	-	5022	protein_coding	Ly6/neurotoxin 1 [Source:HGNC Symbol;Acc:HGNC:29604]	-
ENSG00000106804	62.9922	261.925	-2.05363	1.1431e-05	0.000453794	C5	9	120952335	121050276	-	6533	protein_coding	complement C5 [Source:HGNC Symbol;Acc:HGNC:1331]	-
ENSG00000144057	60.1288	251.448	-2.06174	1.14696e-05	0.000454612	ST6GAL2	2	106801600	106887108	-	7708	protein_coding	ST6 beta-galactoside alpha-2,6-sialyltransferase 2 [Source:HGNC Symbol;Acc:HGNC:10861]	-
ENSG00000101986	635.684	165.538	1.94038	1.15084e-05	0.000455437	ABCD1	X	153724868	153744762	+	4233	protein_coding	ATP binding cassette subfamily D member 1 [Source:HGNC Symbol;Acc:HGNC:61]	-
ENSG00000225511	49.6294	6.29012	2.95632	1.15422e-05	0.000456063	LINC00475	9	92141298	92160114	+	3858	transcribed_unprocessed_pseudogene	long intergenic non-protein coding RNA 475 [Source:HGNC Symbol;Acc:HGNC:23569]	-
ENSG00000184368	1691.35	457.842	1.88498	1.1762e-05	0.000464023	MAP7D2	X	20006713	20116917	-	4376	protein_coding	MAP7 domain containing 2 [Source:HGNC Symbol;Acc:HGNC:25899]	-
ENSG00000155090	1066.16	3876.44	-1.86218	1.22116e-05	0.000481008	KLF10	8	102648779	102655902	-	4003	protein_coding	Kruppel like factor 10 [Source:HGNC Symbol;Acc:HGNC:11810]	zf-C2H2
ENSG00000197191	188.03	42.9591	2.12686	1.22432e-05	0.000481501	CYSRT1	9	137224635	137226311	+	1297	protein_coding	cysteine rich tail 1 [Source:HGNC Symbol;Acc:HGNC:30529]	-
ENSG00000163297	166.077	36.6729	2.17543	1.23373e-05	0.000484451	ANTXR2	4	79901149	80125454	-	9864	protein_coding	ANTXR cell adhesion molecule 2 [Source:HGNC Symbol;Acc:HGNC:21732]	-
ENSG00000166106	223.346	52.3882	2.08947	1.25556e-05	0.000492258	ADAMTS15	11	130448974	130476641	+	5673	protein_coding	ADAM metallopeptidase with thrombospondin type 1 motif 15 [Source:HGNC Symbol;Acc:HGNC:16305]	-
ENSG00000221866	37.2211	3.1471	3.51466	1.25995e-05	0.000493214	PLXNA4	7	132123332	132648688	-	16372	protein_coding	plexin A4 [Source:HGNC Symbol;Acc:HGNC:9102]	-
ENSG00000138623	407.562	103.725	1.97303	1.27711e-05	0.00049916	SEMA7A	15	74409289	74433958	-	3800	protein_coding	semaphorin 7A (John Milton Hagen blood group) [Source:HGNC Symbol;Acc:HGNC:10741]	-
ENSG00000118402	146.987	31.4345	2.22099	1.31574e-05	0.000512843	ELOVL4	6	79914812	79947580	-	3042	protein_coding	ELOVL fatty acid elongase 4 [Source:HGNC Symbol;Acc:HGNC:14415]	-
ENSG00000158828	665.273	176.015	1.91754	1.31748e-05	0.000512843	PINK1	1	20633455	20651511	+	4836	protein_coding	PTEN induced putative kinase 1 [Source:HGNC Symbol;Acc:HGNC:14581]	-
ENSG00000164171	1911.83	522.799	1.87039	1.32047e-05	0.000512843	ITGA2	5	52989326	53094779	+	7910	protein_coding	integrin subunit alpha 2 [Source:HGNC Symbol;Acc:HGNC:6137]	-
ENSG00000123384	5689.69	1576.77	1.8513	1.32239e-05	0.000512843	LRP1	12	57128493	57213351	+	20839	protein_coding	LDL receptor related protein 1 [Source:HGNC Symbol;Acc:HGNC:6692]	-
ENSG00000137812	205.211	770.052	-1.90717	1.32256e-05	0.000512843	KNL1	15	40594020	40664342	+	10250	protein_coding	kinetochore scaffold 1 [Source:HGNC Symbol;Acc:HGNC:24054]	-
ENSG00000111799	141.26	540.609	-1.93524	1.32429e-05	0.000512843	COL12A1	6	75084326	75206051	-	12481	protein_coding	collagen type XII alpha 1 chain [Source:HGNC Symbol;Acc:HGNC:2188]	-
ENSG00000132436	240.527	895.774	-1.89636	1.33774e-05	0.000517261	FIGNL1	7	50444128	50542535	-	5034	protein_coding	fidgetin like 1 [Source:HGNC Symbol;Acc:HGNC:13286]	-
ENSG00000115875	1088.11	3929.87	-1.85253	1.34413e-05	0.000518433	SRSF7	2	38743599	38751494	-	4045	protein_coding	serine and arginine rich splicing factor 7 [Source:HGNC Symbol;Acc:HGNC:10789]	-
ENSG00000163814	1551.04	422.221	1.87687	1.34488e-05	0.000518433	CDCP1	3	45082278	45146422	-	6507	protein_coding	CUB domain containing protein 1 [Source:HGNC Symbol;Acc:HGNC:24357]	-
ENSG00000134317	171.804	38.7683	2.1444	1.36848e-05	0.000526225	GRHL1	2	9951693	10002277	+	7952	protein_coding	grainyhead like transcription factor 1 [Source:HGNC Symbol;Acc:HGNC:17923]	CP2
ENSG00000173868	218.573	51.3405	2.0874	1.36925e-05	0.000526225	PHOSPHO1	17	49223362	49230766	-	2375	protein_coding	phosphoethanolamine/phosphocholine phosphatase [Source:HGNC Symbol;Acc:HGNC:16815]	-
ENSG00000121211	43.9025	190.683	-2.11549	1.37899e-05	0.000529138	MND1	4	153344649	153415118	+	1511	protein_coding	meiotic nuclear divisions 1 [Source:HGNC Symbol;Acc:HGNC:24839]	-
ENSG00000249156	41.0391	4.19477	3.25388	1.38101e-05	0.000529138	TAF11L12	5	17610496	17611583	+	1088	protein_coding	TATA-box binding protein associated factor 11 like 12 [Source:HGNC Symbol;Acc:HGNC:53855]	-
ENSG00000168481	178.485	40.8637	2.12369	1.39459e-05	0.000533529	LGI3	8	22146825	22157084	-	4514	protein_coding	leucine rich repeat LGI family member 3 [Source:HGNC Symbol;Acc:HGNC:18711]	-
ENSG00000164362	70.6281	282.879	-1.99986	1.4279e-05	0.000545448	TERT	5	1253147	1295069	-	4602	protein_coding	telomerase reverse transcriptase [Source:HGNC Symbol;Acc:HGNC:11730]	-
ENSG00000101447	551.689	2001.08	-1.8586	1.43551e-05	0.000547202	FAM83D	20	38926312	38953106	+	2475	protein_coding	family with sequence similarity 83 member D [Source:HGNC Symbol;Acc:HGNC:16122]	-
ENSG00000136982	122.17	469.367	-1.94067	1.43725e-05	0.000547202	DSCC1	8	119833976	119856010	-	2603	protein_coding	DNA replication and sister chromatid cohesion 1 [Source:HGNC Symbol;Acc:HGNC:24453]	-
ENSG00000021645	8.58649	57.6266	-2.72815	1.44109e-05	0.000547202	NRXN3	14	78170373	79868290	+	15535	protein_coding	neurexin 3 [Source:HGNC Symbol;Acc:HGNC:8010]	-
ENSG00000176909	146.033	31.4345	2.2116	1.44299e-05	0.000547202	MAMSTR	19	48712742	48719721	-	2265	protein_coding	MEF2 activating motif and SAP domain containing transcriptional regulator [Source:HGNC Symbol;Acc:HGNC:26689]	-
ENSG00000134830	44.857	5.24244	3.06828	1.44331e-05	0.000547202	C5AR2	19	47332147	47347327	+	6802	protein_coding	complement component 5a receptor 2 [Source:HGNC Symbol;Acc:HGNC:4527]	-
ENSG00000085840	230.982	858.058	-1.8927	1.44744e-05	0.000547948	ORC1	1	52372829	52404459	-	3157	protein_coding	origin recognition complex subunit 1 [Source:HGNC Symbol;Acc:HGNC:8487]	-
ENSG00000084710	1531.95	420.125	1.86618	1.45372e-05	0.000549501	EFR3B	2	25042130	25159137	+	10591	protein_coding	EFR3 homolog B [Source:HGNC Symbol;Acc:HGNC:29155]	-
ENSG00000230615	48.6749	6.29012	2.92837	1.46563e-05	0.000553176	AL139220.2	1	44030443	44115913	+	7999	lincRNA	uncharacterized LOC107984948 [Source:NCBI gene;Acc:107984948]	-
ENSG00000187741	288.251	1060.26	-1.87854	1.47597e-05	0.000556251	FANCA	16	89737549	89816657	-	9736	protein_coding	FA complementation group A [Source:HGNC Symbol;Acc:HGNC:3582]	-
ENSG00000022267	1489.95	408.601	1.8662	1.49322e-05	0.000561911	FHL1	X	136146702	136211359	+	5997	protein_coding	four and a half LIM domains 1 [Source:HGNC Symbol;Acc:HGNC:3702]	-
ENSG00000139946	431.424	112.106	1.94311	1.49695e-05	0.000562481	PELI2	14	56117814	56301526	+	6278	protein_coding	pellino E3 ubiquitin protein ligase family member 2 [Source:HGNC Symbol;Acc:HGNC:8828]	-
ENSG00000181938	60.1288	246.21	-2.03138	1.51943e-05	0.000570081	GINS3	16	58295080	58406144	+	5105	protein_coding	GINS complex subunit 3 [Source:HGNC Symbol;Acc:HGNC:25851]	-
ENSG00000143416	16.2224	86.9618	-2.413	1.52582e-05	0.00057163	SELENBP1	1	151364302	151372733	-	3504	protein_coding	selenium binding protein 1 [Source:HGNC Symbol;Acc:HGNC:10719]	-
ENSG00000158292	409.471	105.82	1.95095	1.52819e-05	0.00057167	GPR153	1	6247346	6260975	-	4082	protein_coding	G protein-coupled receptor 153 [Source:HGNC Symbol;Acc:HGNC:23618]	-
ENSG00000141837	71.5826	11.5285	2.62195	1.53782e-05	0.000574423	CACNA1A	19	13206442	13633025	-	43159	protein_coding	calcium voltage-gated channel subunit alpha1 A [Source:HGNC Symbol;Acc:HGNC:1388]	-
ENSG00000230234	26.7218	1.05178	4.51723	1.57535e-05	0.000586706	AL162582.1	6	160272617	160276130	+	467	lincRNA	uncharacterized LOC105378088 [Source:NCBI gene;Acc:105378088]	-
ENSG00000228065	0.950504	27.2438	-4.66408	1.57535e-05	0.000586706	LINC01515	10	65570338	65768835	+	10045	lincRNA	long intergenic non-protein coding RNA 1515 [Source:HGNC Symbol;Acc:HGNC:51210]	-
ENSG00000108106	3412.28	12127	-1.82937	1.5827e-05	0.000588578	UBE2S	19	55399745	55407777	-	2788	protein_coding	ubiquitin conjugating enzyme E2 S [Source:HGNC Symbol;Acc:HGNC:17895]	-
ENSG00000116560	2631.51	9354.78	-1.82976	1.59208e-05	0.000591199	SFPQ	1	35176378	35193148	-	7426	protein_coding	splicing factor proline and glutamine rich [Source:HGNC Symbol;Acc:HGNC:10774]	-
ENSG00000134363	104.99	20.9577	2.31817	1.60735e-05	0.000595993	FST	5	53480409	53487134	+	2969	protein_coding	follistatin [Source:HGNC Symbol;Acc:HGNC:3971]	-
ENSG00000137440	183.257	42.9591	2.0898	1.64481e-05	0.00060899	FGFBP1	4	15935569	15938740	-	1359	protein_coding	fibroblast growth factor binding protein 1 [Source:HGNC Symbol;Acc:HGNC:19695]	-
ENSG00000132967	279.661	1020.45	-1.86696	1.64983e-05	0.000609954	HMGB1P5	3	22381819	22382929	+	1111	transcribed_processed_pseudogene	high mobility group box 1 pseudogene 5 [Source:HGNC Symbol;Acc:HGNC:4997]	-
ENSG00000170373	63.9467	9.43316	2.74559	1.66253e-05	0.000612859	CST1	20	23747553	23751268	-	872	protein_coding	cystatin SN [Source:HGNC Symbol;Acc:HGNC:2473]	-
ENSG00000181690	63.9467	9.43316	2.74559	1.66253e-05	0.000612859	PLAG1	8	56160904	56211324	-	7833	protein_coding	PLAG1 zinc finger [Source:HGNC Symbol;Acc:HGNC:9045]	zf-C2H2
ENSG00000065361	562.188	149.823	1.90696	1.67527e-05	0.000616654	ERBB3	12	56076799	56103505	+	9039	protein_coding	erb-b2 receptor tyrosine kinase 3 [Source:HGNC Symbol;Acc:HGNC:3431]	-
ENSG00000155974	20.0404	101.629	-2.33482	1.68062e-05	0.000617724	GRIP1	12	66347431	67069162	-	6570	protein_coding	glutamate receptor interacting protein 1 [Source:HGNC Symbol;Acc:HGNC:18708]	-
ENSG00000184260	2.85952	36.6729	-3.62206	1.70381e-05	0.00062534	HIST2H2AC	1	149886975	149887364	+	390	protein_coding	histone cluster 2 H2A family member c [Source:HGNC Symbol;Acc:HGNC:4738]	-
ENSG00000224858	24.8128	119.44	-2.26113	1.70806e-05	0.000625993	RPL29P11	3	37016523	37017014	-	492	processed_pseudogene	ribosomal protein L29 pseudogene 11 [Source:HGNC Symbol;Acc:HGNC:36905]	-
ENSG00000131747	5274.48	18622.6	-1.81993	1.72025e-05	0.000629545	TOP2A	17	40388516	40417950	-	6437	protein_coding	DNA topoisomerase II alpha [Source:HGNC Symbol;Acc:HGNC:11989]	-
ENSG00000240583	60.1288	8.38548	2.82453	1.72465e-05	0.000630243	AQP1	7	30911694	30925516	+	3435	protein_coding	aquaporin 1 (Colton blood group) [Source:HGNC Symbol;Acc:HGNC:633]	-
ENSG00000183763	79.2185	311.166	-1.972	1.72894e-05	0.000630901	TRAIP	3	49828599	49856574	-	3263	protein_coding	TRAF interacting protein [Source:HGNC Symbol;Acc:HGNC:30764]	-
ENSG00000188322	232.891	56.5789	2.03903	1.73697e-05	0.00063292	SBK1	16	28292519	28323849	+	4992	protein_coding	SH3 domain binding kinase 1 [Source:HGNC Symbol;Acc:HGNC:17699]	-
ENSG00000162040	208.074	49.2452	2.0764	1.75495e-05	0.000637141	HS3ST6	16	1911463	1918440	-	1273	protein_coding	heparan sulfate-glucosamine 3-sulfotransferase 6 [Source:HGNC Symbol;Acc:HGNC:14178]	-
ENSG00000101003	581.278	2079.66	-1.83881	1.75515e-05	0.000637141	GINS1	20	25407727	25452628	+	4068	protein_coding	GINS complex subunit 1 [Source:HGNC Symbol;Acc:HGNC:28980]	-
ENSG00000181284	472.467	124.678	1.921	1.75612e-05	0.000637141	TMEM102	17	7435443	7437679	+	2129	protein_coding	transmembrane protein 102 [Source:HGNC Symbol;Acc:HGNC:26722]	-
ENSG00000136367	114.534	24.1007	2.24304	1.78502e-05	0.0006467	ZFHX2	14	23520855	23556192	-	10128	protein_coding	zinc finger homeobox 2 [Source:HGNC Symbol;Acc:HGNC:20152]	Homeobox
ENSG00000181004	165.122	37.7206	2.12662	1.80153e-05	0.000651747	BBS12	4	122732702	122744943	+	3432	protein_coding	Bardet-Biedl syndrome 12 [Source:HGNC Symbol;Acc:HGNC:26648]	-
ENSG00000215548	250.071	61.8174	2.01418	1.80787e-05	0.000653104	FRG1JP	9	63832127	63859641	-	931	unprocessed_pseudogene	FSHD region gene 1 family member J, pseudogene [Source:HGNC Symbol;Acc:HGNC:51768]	-
ENSG00000163328	210.938	50.2928	2.06581	1.8186e-05	0.000655995	GPR155	2	174431571	174487094	-	7769	protein_coding	G protein-coupled receptor 155 [Source:HGNC Symbol;Acc:HGNC:22951]	-
ENSG00000137571	40.0846	4.19477	3.22004	1.82365e-05	0.000655995	SLCO5A1	8	69667047	69835064	-	9992	protein_coding	solute carrier organic anion transporter family member 5A1 [Source:HGNC Symbol;Acc:HGNC:19046]	-
ENSG00000268655	3.81402	39.816	-3.34043	1.82365e-05	0.000655995	AC008687.4	19	49017496	49020523	-	1756	protein_coding	uncharacterized LOC101059948 [Source:NCBI gene;Acc:101059948]	-
ENSG00000187837	888.622	244.114	1.86351	1.85167e-05	0.000665128	HIST1H1C	6	26055787	26056428	-	642	protein_coding	histone cluster 1 H1 family member c [Source:HGNC Symbol;Acc:HGNC:4716]	-
ENSG00000236078	82.082	14.6716	2.47446	1.85858e-05	0.000666024	LINC01447	7	47621939	47629893	+	2761	lincRNA	long intergenic non-protein coding RNA 1447 [Source:HGNC Symbol;Acc:HGNC:50783]	-
ENSG00000129946	47.7205	6.29012	2.89988	1.86467e-05	0.000666024	SHC2	19	416583	460996	-	4131	protein_coding	SHC adaptor protein 2 [Source:HGNC Symbol;Acc:HGNC:29869]	-
ENSG00000268049	47.7205	6.29012	2.89988	1.86467e-05	0.000666024	AC012313.2	19	58357999	58359603	+	1154	antisense	novel transcript, antisense to ZNF497	-
ENSG00000168496	618.503	2200.14	-1.83052	1.8647e-05	0.000666024	FEN1	11	61792637	61797244	+	2478	protein_coding	flap structure-specific endonuclease 1 [Source:HGNC Symbol;Acc:HGNC:3650]	-
ENSG00000104738	1824.02	6420.21	-1.81543	1.87395e-05	0.000668383	MCM4	8	47960185	47978160	+	6973	protein_coding	minichromosome maintenance complex component 4 [Source:HGNC Symbol;Acc:HGNC:6947]	-
ENSG00000129354	178.485	655.854	-1.8768	1.90662e-05	0.00067908	AP1M2	19	10572671	10587315	-	2214	protein_coding	adaptor related protein complex 1 subunit mu 2 [Source:HGNC Symbol;Acc:HGNC:558]	-
ENSG00000175352	262.48	66.0081	1.98956	1.91835e-05	0.00068201	NRIP3	11	8980576	9004049	-	4123	protein_coding	nuclear receptor interacting protein 3 [Source:HGNC Symbol;Acc:HGNC:1167]	-
ENSG00000129194	11.45	67.0558	-2.53649	1.92024e-05	0.00068201	SOX15	17	7588178	7590170	-	1541	protein_coding	SRY-box 15 [Source:HGNC Symbol;Acc:HGNC:11196]	HMG
ENSG00000111196	173.713	638.044	-1.87616	1.92715e-05	0.000683503	MAGOHB	12	10604190	10613623	-	4856	protein_coding	mago homolog B, exon junction complex subunit [Source:HGNC Symbol;Acc:HGNC:25504]	-
ENSG00000126787	506.828	1805.16	-1.83229	1.9528e-05	0.000689646	DLGAP5	14	55148112	55191678	-	3667	protein_coding	DLG associated protein 5 [Source:HGNC Symbol;Acc:HGNC:16864]	-
ENSG00000095713	77.3095	13.6239	2.49416	1.95679e-05	0.000689646	CRTAC1	10	97865000	98030828	-	3553	protein_coding	cartilage acidic protein 1 [Source:HGNC Symbol;Acc:HGNC:14882]	-
ENSG00000134533	14.3134	78.5803	-2.4461	1.95679e-05	0.000689646	RERG	12	15107783	15348675	-	4157	protein_coding	RAS like estrogen regulated growth inhibitor [Source:HGNC Symbol;Acc:HGNC:15980]	-
ENSG00000169067	20.9948	1.38778e-17	7.40235	1.95811e-05	0.000689646	ACTBL2	5	57480016	57482809	-	2794	protein_coding	actin, beta like 2 [Source:HGNC Symbol;Acc:HGNC:17780]	-
ENSG00000243323	20.9948	1.38778e-17	7.40235	1.95811e-05	0.000689646	PTPRVP	1	202168051	202189455	+	6596	transcribed_unitary_pseudogene	protein tyrosine phosphatase, receptor type V, pseudogene [Source:HGNC Symbol;Acc:HGNC:13421]	-
ENSG00000267519	323.567	1158.74	-1.84	2.04801e-05	0.000720306	AC020916.1	19	13823880	13842928	-	19049	antisense	novel transcript	-
ENSG00000115602	30.5397	2.09945	3.78797	2.05601e-05	0.000722116	IL1RL1	2	102311502	102352037	+	5746	protein_coding	interleukin 1 receptor like 1 [Source:HGNC Symbol;Acc:HGNC:5998]	-
ENSG00000170873	209.029	50.2928	2.0527	2.07129e-05	0.000726475	MTSS1	8	124550790	124728429	-	7727	protein_coding	MTSS1, I-BAR domain containing [Source:HGNC Symbol;Acc:HGNC:20443]	-
ENSG00000105649	116.443	25.1484	2.20577	2.13359e-05	0.000747289	RAB3A	19	18196784	18204074	-	1818	protein_coding	RAB3A, member RAS oncogene family [Source:HGNC Symbol;Acc:HGNC:9777]	-
ENSG00000240891	948.755	264.02	1.84492	2.15562e-05	0.00075396	PLCXD2	3	111674676	111846447	+	8974	protein_coding	phosphatidylinositol specific phospholipase C X domain containing 2 [Source:HGNC Symbol;Acc:HGNC:26462]	-
ENSG00000178821	81.1275	14.6716	2.45762	2.16902e-05	0.000757599	TMEM52	1	1917590	1919273	-	1594	protein_coding	transmembrane protein 52 [Source:HGNC Symbol;Acc:HGNC:27916]	-
ENSG00000231652	69.6736	11.5285	2.58302	2.18084e-05	0.000760414	AL590428.1	6	73693903	73696131	-	1973	antisense	uncharacterized LOC101928489 [Source:NCBI gene;Acc:101928489]	-
ENSG00000139618	134.579	497.654	-1.88567	2.18309e-05	0.000760414	BRCA2	13	32315474	32400266	+	12273	protein_coding	BRCA2, DNA repair associated [Source:HGNC Symbol;Acc:HGNC:1101]	-
ENSG00000284906	37.2211	159.252	-2.09323	2.21017e-05	0.000768788	AC091057.6	15	30624548	30685606	+	2297	protein_coding	Rho GTPase-activating protein 11B [Source:UniProtKB/Swiss-Prot;Acc:Q3KRB8]	-
ENSG00000164509	179.44	42.9591	2.05944	2.2158e-05	0.000769685	IL31RA	5	55851379	55922853	+	4576	protein_coding	interleukin 31 receptor A [Source:HGNC Symbol;Acc:HGNC:18969]	-
ENSG00000007968	121.216	451.556	-1.89618	2.24115e-05	0.000777424	E2F2	1	23506430	23531220	-	5457	protein_coding	E2F transcription factor 2 [Source:HGNC Symbol;Acc:HGNC:3114]	E2F
ENSG00000132773	56.3108	225.256	-1.99756	2.27215e-05	0.000787097	TOE1	1	45339670	45343975	+	2742	protein_coding	target of EGR1, exonuclease [Source:HGNC Symbol;Acc:HGNC:15954]	-
ENSG00000236393	25.7673	1.05178	4.46501	2.29623e-05	0.000793266	AC091806.1	X	40262917	40287720	+	3120	lincRNA	uncharacterized LOC101927476 [Source:NCBI gene;Acc:101927476]	-
ENSG00000165521	0.950504	26.1961	-4.60776	2.29623e-05	0.000793266	EML5	14	88612431	88792752	-	11000	protein_coding	echinoderm microtubule associated protein like 5 [Source:HGNC Symbol;Acc:HGNC:18197]	-
ENSG00000135643	34.3577	3.1471	3.39958	2.31155e-05	0.00079422	KCNMB4	12	70366276	70434292	+	4874	protein_coding	potassium calcium-activated channel subfamily M regulatory beta subunit 4 [Source:HGNC Symbol;Acc:HGNC:6289]	-
ENSG00000227640	34.3577	3.1471	3.39958	2.31155e-05	0.00079422	SOX21-AS1	13	94712716	94716246	+	3287	lincRNA	SOX21 antisense divergent transcript 1 [Source:HGNC Symbol;Acc:HGNC:39807]	-
ENSG00000231105	34.3577	3.1471	3.39958	2.31155e-05	0.00079422	AL031728.1	1	21293290	21299774	+	2479	antisense	uncharacterized LOC100506801 [Source:NCBI gene;Acc:100506801]	-
ENSG00000250799	2.85952	35.6253	-3.58038	2.31155e-05	0.00079422	PRODH2	19	35799988	35813299	-	2731	protein_coding	proline dehydrogenase 2 [Source:HGNC Symbol;Acc:HGNC:17325]	-
ENSG00000180264	102.126	20.9577	2.27832	2.33967e-05	0.00080279	ADGRD2	9	124451425	124478589	+	5555	protein_coding	adhesion G protein-coupled receptor D2 [Source:HGNC Symbol;Acc:HGNC:18651]	-
ENSG00000128951	417.106	1469.91	-1.81691	2.37785e-05	0.000814507	DUT	15	48331011	48343373	+	3674	protein_coding	deoxyuridine triphosphatase [Source:HGNC Symbol;Acc:HGNC:3078]	-
ENSG00000135476	415.198	1463.62	-1.81734	2.38026e-05	0.000814507	ESPL1	12	53268299	53293643	+	8890	protein_coding	extra spindle pole bodies like 1, separase [Source:HGNC Symbol;Acc:HGNC:16856]	-
ENSG00000254615	171.804	40.8637	2.06869	2.39429e-05	0.0008182	AC027031.2	8	106270144	106272899	+	1419	lincRNA	novel transcript	-
ENSG00000130816	1005.07	3487.75	-1.79486	2.41731e-05	0.000822593	DNMT1	19	10133345	10231286	-	9796	protein_coding	DNA methyltransferase 1 [Source:HGNC Symbol;Acc:HGNC:2976]	-
ENSG00000160111	42.948	5.24244	3.00572	2.42341e-05	0.000822593	CPAMD8	19	16892947	17026815	-	10199	protein_coding	C3 and PZP like, alpha-2-macroglobulin domain containing 8 [Source:HGNC Symbol;Acc:HGNC:23228]	-
ENSG00000143355	42.948	5.24244	3.00572	2.42341e-05	0.000822593	LHX9	1	197911902	197935478	+	10442	protein_coding	LIM homeobox 9 [Source:HGNC Symbol;Acc:HGNC:14222]	Homeobox
ENSG00000275215	4.76852	42.9591	-3.13696	2.42341e-05	0.000822593	RNA5-8SN2	21	8395607	8395759	+	153	rRNA	RNA, 5.8S ribosomal N2 [Source:HGNC Symbol;Acc:HGNC:53521]	-
ENSG00000152402	4.76852	42.9591	-3.13696	2.42341e-05	0.000822593	GUCY1A2	11	106674012	107018524	-	16361	protein_coding	guanylate cyclase 1 soluble subunit alpha 2 [Source:HGNC Symbol;Acc:HGNC:4684]	-
ENSG00000280213	10.4955	61.8174	-2.54348	2.44421e-05	0.000828542	UCKL1-AS1	20	63953384	63956985	+	3602	antisense	UCKL1 antisense RNA 1 [Source:HGNC Symbol;Acc:HGNC:31967]	-
ENSG00000137135	133.624	489.273	-1.87143	2.48358e-05	0.000839969	ARHGEF39	9	35658875	35675866	-	6496	protein_coding	Rho guanine nucleotide exchange factor 39 [Source:HGNC Symbol;Acc:HGNC:25909]	-
ENSG00000101868	224.3	802.53	-1.83851	2.48457e-05	0.000839969	POLA1	X	24693919	24996986	+	6336	protein_coding	DNA polymerase alpha 1, catalytic subunit [Source:HGNC Symbol;Acc:HGNC:9173]	-
ENSG00000265415	85.8999	326.882	-1.92641	2.49617e-05	0.000842764	AC099850.3	17	59202677	59203829	-	321	antisense	novel transcript, antisense to PRR11	-
ENSG00000156298	251.026	63.9127	1.97167	2.50989e-05	0.000846266	TSPAN7	X	38561370	38688920	+	3110	protein_coding	tetraspanin 7 [Source:HGNC Symbol;Acc:HGNC:11854]	-
ENSG00000001461	1205.51	341.549	1.81912	2.53358e-05	0.000853117	NIPAL3	1	24415794	24472976	+	9404	protein_coding	NIPA like domain containing 3 [Source:HGNC Symbol;Acc:HGNC:25233]	-
ENSG00000204682	450.513	1576.77	-1.80703	2.54985e-05	0.000857454	CASC10	10	21492658	21497262	-	3801	protein_coding	cancer susceptibility 10 [Source:HGNC Symbol;Acc:HGNC:31448]	-
ENSG00000170949	62.9922	247.258	-1.97053	2.58668e-05	0.000868684	ZNF160	19	53066606	53103436	-	8511	protein_coding	zinc finger protein 160 [Source:HGNC Symbol;Acc:HGNC:12948]	zf-C2H2
ENSG00000164976	844.716	237.828	1.82803	2.70584e-05	0.000907496	MYORG	9	34366670	34376853	-	6398	protein_coding	myogenesis regulating glycosidase (putative) [Source:HGNC Symbol;Acc:HGNC:19918]	-
ENSG00000137310	147.941	537.466	-1.86022	2.72779e-05	0.000913649	TCF19	6	31158542	31167159	+	3538	protein_coding	transcription factor 19 [Source:HGNC Symbol;Acc:HGNC:11629]	Others
ENSG00000007372	53.4474	7.3378	2.8446	2.74112e-05	0.000916897	PAX6	11	31784779	31818062	-	20812	protein_coding	paired box 6 [Source:HGNC Symbol;Acc:HGNC:8620]	PAX
ENSG00000013810	786.493	2713.51	-1.78648	2.76731e-05	0.000924436	TACC3	4	1721490	1745176	+	6528	protein_coding	transforming acidic coiled-coil containing protein 3 [Source:HGNC Symbol;Acc:HGNC:11524]	-
ENSG00000116990	110.717	24.1007	2.19418	2.82719e-05	0.000943194	MYCL	1	39895426	39902256	-	5063	protein_coding	MYCL proto-oncogene, bHLH transcription factor [Source:HGNC Symbol;Acc:HGNC:7555]	bHLH
ENSG00000137804	74.4461	282.879	-1.92404	2.83178e-05	0.000943478	NUSAP1	15	41332694	41381050	+	2875	protein_coding	nucleolar and spindle associated protein 1 [Source:HGNC Symbol;Acc:HGNC:18538]	-
ENSG00000276256	96.3992	358.312	-1.89268	2.85008e-05	0.000948327	AC011043.1	GL000195.1	42939	49164	-	2195	protein_coding	Homo sapiens uncharacterized LOC389831 (LOC389831), transcript variant 3, mRNA. [Source:RefSeq mRNA;Acc:NM_001347681]	-
ENSG00000104321	316.885	83.8187	1.91712	2.85409e-05	0.000948412	TRPA1	8	72019917	72075617	-	6377	protein_coding	transient receptor potential cation channel subfamily A member 1 [Source:HGNC Symbol;Acc:HGNC:497]	-
ENSG00000149260	769.312	216.875	1.82614	2.86897e-05	0.000952106	CAPN5	11	77066941	77126155	+	6157	protein_coding	calpain 5 [Source:HGNC Symbol;Acc:HGNC:1482]	-
ENSG00000173207	1071.88	3669	-1.77511	2.91828e-05	0.000967201	CKS1B	1	154974653	154979249	+	2338	protein_coding	CDC28 protein kinase regulatory subunit 1B [Source:HGNC Symbol;Acc:HGNC:19083]	-
ENSG00000089723	264.389	69.1512	1.93302	2.96497e-05	0.000981389	OTUB2	14	94026329	94048930	+	4252	protein_coding	OTU deubiquitinase, ubiquitin aldehyde binding 2 [Source:HGNC Symbol;Acc:HGNC:20351]	-
ENSG00000095397	485.829	134.108	1.85614	2.98264e-05	0.000985224	WHRN	9	114402080	114505450	-	5542	protein_coding	whirlin [Source:HGNC Symbol;Acc:HGNC:16361]	-
ENSG00000163808	124.079	452.604	-1.86588	2.98435e-05	0.000985224	KIF15	3	44761717	44873376	+	5285	protein_coding	kinesin family member 15 [Source:HGNC Symbol;Acc:HGNC:17273]	-
ENSG00000138131	192.802	48.1975	1.99744	3.01868e-05	0.000995165	LOXL4	10	98247690	98268250	-	3653	protein_coding	lysyl oxidase like 4 [Source:HGNC Symbol;Acc:HGNC:17171]	-
ENSG00000138622	168.94	40.8637	2.04446	3.02679e-05	0.000995165	HCN4	15	73319859	73369264	-	7228	protein_coding	hyperpolarization activated cyclic nucleotide gated potassium channel 4 [Source:HGNC Symbol;Acc:HGNC:16882]	-
ENSG00000175938	267.252	70.1988	1.9269	3.02724e-05	0.000995165	ORAI3	16	30949066	30956461	+	2643	protein_coding	ORAI calcium release-activated calcium modulator 3 [Source:HGNC Symbol;Acc:HGNC:28185]	-
ENSG00000241119	1.38778e-17	19.91	-7.32572	3.04594e-05	0.000995165	UGT1A9	2	233671853	233773300	+	2416	protein_coding	UDP glucuronosyltransferase family 1 member A9 [Source:HGNC Symbol;Acc:HGNC:12541]	-
ENSG00000233058	20.0404	1.38778e-17	7.33564	3.04594e-05	0.000995165	LINC00884	3	194487454	194518279	+	2922	antisense	long intergenic non-protein coding RNA 884 [Source:HGNC Symbol;Acc:HGNC:48570]	-
ENSG00000118971	20.0404	1.38778e-17	7.33564	3.04594e-05	0.000995165	CCND2	12	4273772	4305350	+	7157	protein_coding	cyclin D2 [Source:HGNC Symbol;Acc:HGNC:1583]	-
ENSG00000120675	20.0404	1.38778e-17	7.33564	3.04594e-05	0.000995165	DNAJC15	13	43023203	43114224	+	8042	protein_coding	DnaJ heat shock protein family (Hsp40) member C15 [Source:HGNC Symbol;Acc:HGNC:20325]	-
ENSG00000124564	1.38778e-17	19.91	-7.32572	3.04594e-05	0.000995165	SLC17A3	6	25833066	25882286	-	3594	protein_coding	solute carrier family 17 member 3 [Source:HGNC Symbol;Acc:HGNC:10931]	-
ENSG00000225138	260.571	68.1035	1.93403	3.05711e-05	0.000997525	SLC9A3-AS1	5	473236	480884	+	4302	processed_transcript	SLC9A3 antisense RNA 1 [Source:HGNC Symbol;Acc:HGNC:40550]	-
ENSG00000138092	336.93	1172.36	-1.7985	3.09736e-05	0.00100936	CENPO	2	24793136	24822376	+	5518	protein_coding	centromere protein O [Source:HGNC Symbol;Acc:HGNC:28152]	-
ENSG00000169184	541.19	150.871	1.84201	3.11932e-05	0.0010152	MN1	22	27748277	27801498	-	7693	protein_coding	MN1 proto-oncogene, transcriptional regulator [Source:HGNC Symbol;Acc:HGNC:7180]	-
ENSG00000248092	2.85952	34.5776	-3.53746	3.14646e-05	0.00101725	NNT-AS1	5	43571594	43603230	-	6580	antisense	NNT antisense RNA 1 [Source:HGNC Symbol;Acc:HGNC:49005]	-
ENSG00000101463	2.85952	34.5776	-3.53746	3.14646e-05	0.00101725	SYNDIG1	20	24469199	24666616	+	2847	protein_coding	synapse differentiation inducing 1 [Source:HGNC Symbol;Acc:HGNC:15885]	-
ENSG00000186854	291.114	76.485	1.9267	3.14647e-05	0.00101725	TRABD2A	2	84821650	84907008	-	8771	protein_coding	TraB domain containing 2A [Source:HGNC Symbol;Acc:HGNC:27013]	-
ENSG00000241288	41.9935	5.24244	2.97339	3.15106e-05	0.00101725	AC092902.2	3	125827238	125916384	-	6732	processed_transcript	uncharacterized LOC101927056 [Source:NCBI gene;Acc:101927056]	-
ENSG00000125531	41.9935	5.24244	2.97339	3.15106e-05	0.00101725	FNDC11	20	63547891	63556708	+	3625	protein_coding	fibronectin type III domain containing 11 [Source:HGNC Symbol;Acc:HGNC:28764]	-
ENSG00000267365	41.9935	5.24244	2.97339	3.15106e-05	0.00101725	KCNJ2-AS1	17	70166961	70169402	-	2442	antisense	KCNJ2 antisense RNA 1 [Source:HGNC Symbol;Acc:HGNC:43720]	-
ENSG00000146477	249.117	873.773	-1.80989	3.15377e-05	0.00101725	SLC22A3	6	160348268	160452581	+	3348	protein_coding	solute carrier family 22 member 3 [Source:HGNC Symbol;Acc:HGNC:10967]	-
ENSG00000068971	540.235	150.871	1.83946	3.20016e-05	0.00103015	PPP2R5B	11	64917553	64934473	+	3376	protein_coding	protein phosphatase 2 regulatory subunit B'beta [Source:HGNC Symbol;Acc:HGNC:9310]	-
ENSG00000248583	38.1756	4.19477	3.14987	3.20597e-05	0.00103015	AC119751.3	4	49486926	49489554	-	670	unprocessed_pseudogene	ankyrin repeat domain family (ANKRD) pseudogene	-
ENSG00000267254	38.1756	4.19477	3.14987	3.20597e-05	0.00103015	ZNF790-AS1	19	36797518	36828115	+	1506	antisense	ZNF790 antisense RNA 1 [Source:NCBI gene;Acc:284408]	-
ENSG00000184226	673.863	2303.86	-1.77333	3.26163e-05	0.0010467	PCDH9	13	66302834	67230445	-	30944	protein_coding	protocadherin 9 [Source:HGNC Symbol;Acc:HGNC:8661]	-
ENSG00000172037	3756.85	1106.36	1.7636	3.27198e-05	0.00104869	LAMB2	3	49121114	49133118	-	6865	protein_coding	laminin subunit beta 2 [Source:HGNC Symbol;Acc:HGNC:6487]	-
ENSG00000233937	184.212	46.1021	1.99569	3.28021e-05	0.00105	CTC-338M12.4	5	181246523	181272167	+	3312	processed_transcript	uncharacterized LOC101928649 [Source:NCBI gene;Acc:101928649]	-
ENSG00000158825	363.655	98.4863	1.88332	3.34084e-05	0.00106805	CDA	1	20588948	20618908	+	963	protein_coding	cytidine deaminase [Source:HGNC Symbol;Acc:HGNC:1712]	-
ENSG00000165304	585.096	2000.03	-1.77305	3.35264e-05	0.00107045	MELK	9	36572862	36677683	+	3087	protein_coding	maternal embryonic leucine zipper kinase [Source:HGNC Symbol;Acc:HGNC:16870]	-
ENSG00000251095	24.8128	1.05178	4.41083	3.36527e-05	0.00107045	AC097478.1	4	89551356	89726752	+	6069	antisense	novel transcript	-
ENSG00000256268	24.8128	1.05178	4.41083	3.36527e-05	0.00107045	LINC02454	12	65602869	65612997	+	895	lincRNA	long intergenic non-protein coding RNA 2454 [Source:HGNC Symbol;Acc:HGNC:53387]	-
ENSG00000174469	0.950504	25.1484	-4.54915	3.36527e-05	0.00107045	CNTNAP2	7	146116002	148420998	+	16666	protein_coding	contactin associated protein like 2 [Source:HGNC Symbol;Acc:HGNC:13830]	-
ENSG00000187185	89.7178	330.025	-1.87757	3.37532e-05	0.0010723	AC092118.1	16	57798186	57816946	+	2114	lincRNA	uncharacterized LOC388282 [Source:NCBI gene;Acc:388282]	-
ENSG00000116771	53.4474	208.493	-1.96118	3.45024e-05	0.00109473	AGMAT	1	15572353	15585110	-	2500	protein_coding	agmatinase [Source:HGNC Symbol;Acc:HGNC:18407]	-
ENSG00000108947	77.3095	14.6716	2.38818	3.46328e-05	0.00109749	EFNB3	17	7705202	7711378	+	3222	protein_coding	ephrin B3 [Source:HGNC Symbol;Acc:HGNC:3228]	-
ENSG00000179292	272.025	71.2465	1.93108	3.47961e-05	0.00109993	TMEM151A	11	66291870	66296664	+	2562	protein_coding	transmembrane protein 151A [Source:HGNC Symbol;Acc:HGNC:28497]	-
ENSG00000075702	656.682	2233.67	-1.76594	3.47968e-05	0.00109993	WDR62	19	36054881	36105106	+	9812	protein_coding	WD repeat domain 62 [Source:HGNC Symbol;Acc:HGNC:24502]	-
ENSG00000023445	11920.6	3544.32	1.74984	3.48702e-05	0.00110087	BIRC3	11	102317450	102339403	+	7518	protein_coding	baculoviral IAP repeat containing 3 [Source:HGNC Symbol;Acc:HGNC:591]	-
ENSG00000123358	1031.8	3481.46	-1.75441	3.58887e-05	0.00113161	NR4A1	12	52022832	52059507	+	7295	protein_coding	nuclear receptor subfamily 4 group A member 1 [Source:HGNC Symbol;Acc:HGNC:7980]	NGFIB-like
ENSG00000099139	170.849	603.47	-1.81976	3.63619e-05	0.00114511	PCSK5	9	75890644	76362339	+	12705	protein_coding	proprotein convertase subtilisin/kexin type 5 [Source:HGNC Symbol;Acc:HGNC:8747]	-
ENSG00000161692	274.888	951.302	-1.79057	3.64386e-05	0.00114609	DBF4B	17	44708608	44752264	+	7146	protein_coding	DBF4 zinc finger B [Source:HGNC Symbol;Acc:HGNC:17883]	-
ENSG00000130589	1900.38	558.42	1.76665	3.64847e-05	0.00114612	HELZ2	20	63558086	63574239	-	12066	protein_coding	helicase with zinc finger 2 [Source:HGNC Symbol;Acc:HGNC:30021]	-
ENSG00000134222	89.7178	327.929	-1.86838	3.66633e-05	0.0011503	PSRC1	1	109279556	109283186	-	2855	protein_coding	proline and serine rich coiled-coil 1 [Source:HGNC Symbol;Acc:HGNC:24472]	-
ENSG00000166578	172.758	42.9591	2.00474	3.75731e-05	0.00117738	IQCD	12	113195441	113221094	-	2460	protein_coding	IQ motif containing D [Source:HGNC Symbol;Acc:HGNC:25168]	-
ENSG00000167964	461.013	128.869	1.83795	3.78116e-05	0.00118339	RAB26	16	2140803	2154165	+	2488	protein_coding	RAB26, member RAS oncogene family [Source:HGNC Symbol;Acc:HGNC:14259]	-
ENSG00000161681	44.857	6.29012	2.81085	3.88578e-05	0.00121331	SHANK1	19	50661827	50719450	-	7567	protein_coding	SH3 and multiple ankyrin repeat domains 1 [Source:HGNC Symbol;Acc:HGNC:15474]	-
ENSG00000254910	97.3537	20.9577	2.20937	3.88636e-05	0.00121331	AC136475.2	11	310139	311141	-	392	antisense	novel transcript	-
ENSG00000188483	370.337	1262.46	-1.76897	3.92995e-05	0.00122541	IER5L	9	129175552	129178262	-	2711	protein_coding	immediate early response 5 like [Source:HGNC Symbol;Acc:HGNC:23679]	-
ENSG00000246263	235.754	61.8174	1.92917	3.9556e-05	0.00123189	UBR5-AS1	8	102239394	102253333	+	2355	antisense	UBR5 antisense RNA 1 [Source:HGNC Symbol;Acc:HGNC:51661]	-
ENSG00000171451	76.355	14.6716	2.37029	4.05406e-05	0.001261	DSEL	18	67506582	67516980	-	9531	protein_coding	dermatan sulfate epimerase like [Source:HGNC Symbol;Acc:HGNC:18144]	-
ENSG00000183034	28.6307	2.09945	3.69525	4.06483e-05	0.0012628	OTOP2	17	74924275	74933912	+	2778	protein_coding	otopetrin 2 [Source:HGNC Symbol;Acc:HGNC:19657]	-
ENSG00000125895	371.291	102.677	1.85324	4.08038e-05	0.00126607	TMEM74B	20	1180561	1185415	-	2210	protein_coding	transmembrane protein 74B [Source:HGNC Symbol;Acc:HGNC:15893]	-
ENSG00000166073	332.157	91.1525	1.86416	4.09304e-05	0.00126844	GPR176	15	39799032	39920892	-	5119	protein_coding	G protein-coupled receptor 176 [Source:HGNC Symbol;Acc:HGNC:32370]	-
ENSG00000160471	41.0391	5.24244	2.94033	4.10672e-05	0.00127112	COX6B2	19	55349306	55354814	-	3815	protein_coding	cytochrome c oxidase subunit 6B2 [Source:HGNC Symbol;Acc:HGNC:24380]	-
ENSG00000196743	3847.53	1152.46	1.73912	4.13658e-05	0.0012788	GM2A	5	151212150	151270440	+	4479	protein_coding	GM2 ganglioside activator [Source:HGNC Symbol;Acc:HGNC:4367]	-
ENSG00000261455	165.122	40.8637	2.01151	4.1481e-05	0.0012808	LINC01003	7	152463786	152465549	+	1764	lincRNA	long intergenic non-protein coding RNA 1003 [Source:HGNC Symbol;Acc:HGNC:48957]	-
ENSG00000234965	51.5384	7.3378	2.79226	4.24015e-05	0.00130762	SHISA8	22	41909554	41914667	-	1405	protein_coding	shisa family member 8 [Source:HGNC Symbol;Acc:HGNC:18351]	-
ENSG00000111664	3.81402	37.7206	-3.26267	4.26833e-05	0.00131471	GNB3	12	6839954	6847393	+	3437	protein_coding	G protein subunit beta 3 [Source:HGNC Symbol;Acc:HGNC:4400]	-
ENSG00000269954	32.4487	3.1471	3.31743	4.29727e-05	0.00132201	AC022239.1	8	11552488	11564694	-	2594	antisense	novel transcript, antisense to BLK	-
ENSG00000186871	179.44	622.329	-1.79342	4.31555e-05	0.00132602	ERCC6L	X	72204657	72239047	-	4364	protein_coding	ERCC excision repair 6 like, spindle assembly checkpoint helicase [Source:HGNC Symbol;Acc:HGNC:20794]	-
ENSG00000225746	80.173	15.7193	2.34185	4.35428e-05	0.00133468	MEG8	14	100894770	101038859	+	11109	lincRNA	maternally expressed 8, small nucleolar RNA host gene [Source:HGNC Symbol;Acc:HGNC:14574]	-
ENSG00000175874	80.173	15.7193	2.34185	4.35428e-05	0.00133468	CREG2	2	101345551	101387595	-	7150	protein_coding	cellular repressor of E1A stimulated genes 2 [Source:HGNC Symbol;Acc:HGNC:14272]	-
ENSG00000108830	59.1743	9.43316	2.63392	4.39671e-05	0.00134605	RND2	17	43025241	43032036	+	4353	protein_coding	Rho family GTPase 2 [Source:HGNC Symbol;Acc:HGNC:18315]	-
ENSG00000010810	306.386	83.8187	1.86853	4.40976e-05	0.00134841	FYN	6	111660332	111873452	-	7411	protein_coding	FYN proto-oncogene, Src family tyrosine kinase [Source:HGNC Symbol;Acc:HGNC:4037]	-
ENSG00000270977	7.632	48.1975	-2.6383	4.60098e-05	0.00140519	AC015849.5	17	35893707	35911023	-	5749	lincRNA	novel transcript	-
ENSG00000273079	21.9493	100.582	-2.18942	4.64096e-05	0.00141569	GRIN2B	12	13437942	13981957	-	30941	protein_coding	glutamate ionotropic receptor NMDA type subunit 2B [Source:HGNC Symbol;Acc:HGNC:4586]	-
ENSG00000125746	2133.27	640.139	1.73642	4.66354e-05	0.00142086	EML2	19	45606994	45645629	-	8224	protein_coding	echinoderm microtubule associated protein like 2 [Source:HGNC Symbol;Acc:HGNC:18035]	-
ENSG00000141510	713.952	2377.2	-1.73518	4.66968e-05	0.00142102	TP53	17	7661779	7687550	-	5688	protein_coding	tumor protein p53 [Source:HGNC Symbol;Acc:HGNC:11998]	P53
ENSG00000170312	821.808	2731.32	-1.73256	4.69201e-05	0.0014261	CDK1	10	60778331	60794852	+	3931	protein_coding	cyclin dependent kinase 1 [Source:HGNC Symbol;Acc:HGNC:1722]	-
ENSG00000186951	456.24	129.917	1.81127	4.69911e-05	0.00142654	PPARA	22	46150521	46243756	+	13219	protein_coding	peroxisome proliferator activated receptor alpha [Source:HGNC Symbol;Acc:HGNC:9232]	THR-like
ENSG00000011638	834.217	245.162	1.7662	4.70532e-05	0.00142672	TMEM159	16	21158377	21180616	+	2558	protein_coding	transmembrane protein 159 [Source:HGNC Symbol;Acc:HGNC:30136]	-
ENSG00000142459	437.151	123.631	1.82111	4.737e-05	0.0014346	EVI5L	19	7830233	7864976	+	6252	protein_coding	ecotropic viral integration site 5 like [Source:HGNC Symbol;Acc:HGNC:30464]	-
ENSG00000176438	139.351	33.5299	2.05134	4.7569e-05	0.00143891	SYNE3	14	95407266	95475836	-	18164	protein_coding	spectrin repeat containing nuclear envelope family member 3 [Source:HGNC Symbol;Acc:HGNC:19861]	-
ENSG00000117407	1.38778e-17	18.8623	-7.24821	4.77659e-05	0.00144314	ARTN	1	43933320	43937241	+	2658	protein_coding	artemin [Source:HGNC Symbol;Acc:HGNC:727]	-
ENSG00000226562	9.54098	55.5313	-2.52489	4.81313e-05	0.00145071	CYP4F26P	9	33580695	33605293	+	1137	lincRNA	cytochrome P450 family 4 subfamily F member 26, pseudogene [Source:HGNC Symbol;Acc:HGNC:39948]	-
ENSG00000269974	9.54098	55.5313	-2.52489	4.81313e-05	0.00145071	AC091057.4	15	30648797	30649529	+	733	lincRNA	novel transcript	-
ENSG00000078804	465.785	133.06	1.80668	4.81951e-05	0.0014509	TP53INP2	20	34704290	34713439	+	4228	protein_coding	tumor protein p53 inducible nuclear protein 2 [Source:HGNC Symbol;Acc:HGNC:16104]	-
ENSG00000128973	636.638	2115.28	-1.73209	4.84537e-05	0.00145695	CLN6	15	68206992	68257211	-	7345	protein_coding	CLN6, transmembrane ER protein [Source:HGNC Symbol;Acc:HGNC:2077]	-
ENSG00000104332	1743.84	522.799	1.73772	4.86836e-05	0.00146213	SFRP1	8	41261958	41309497	-	4761	protein_coding	secreted frizzled related protein 1 [Source:HGNC Symbol;Acc:HGNC:10776]	-
ENSG00000158402	103.081	367.741	-1.83359	4.89953e-05	0.00146816	CDC25C	5	138285265	138338355	-	3338	protein_coding	cell division cycle 25C [Source:HGNC Symbol;Acc:HGNC:1727]	-
ENSG00000165879	143.169	34.5776	2.04607	4.90005e-05	0.00146816	FRAT1	10	97319267	97321915	+	2649	protein_coding	FRAT1, WNT signaling pathway regulator [Source:HGNC Symbol;Acc:HGNC:3944]	-
ENSG00000250697	23.8583	1.05178	4.35453	4.95961e-05	0.00148424	AC010343.3	5	32925639	33297910	-	979	lincRNA	novel transcript	-
ENSG00000172346	43.9025	6.29012	2.77991	4.98313e-05	0.00148952	CSDC2	22	41560763	41577741	+	3250	protein_coding	cold shock domain containing C2 [Source:HGNC Symbol;Acc:HGNC:30359]	CSD
ENSG00000164032	2041.64	6700.99	-1.71458	5.01337e-05	0.00149679	H2AFZ	4	99948086	99950388	-	2303	protein_coding	H2A histone family member Z [Source:HGNC Symbol;Acc:HGNC:4741]	-
ENSG00000146950	234.8	62.8651	1.89912	5.04589e-05	0.00150472	SHROOM2	X	9786456	9949443	+	8191	protein_coding	shroom family member 2 [Source:HGNC Symbol;Acc:HGNC:630]	-
ENSG00000065923	2561.84	775.291	1.72422	5.16573e-05	0.00153865	SLC9A7	X	46599252	46759172	-	10033	protein_coding	solute carrier family 9 member A7 [Source:HGNC Symbol;Acc:HGNC:17123]	-
ENSG00000136327	128.852	30.3868	2.07991	5.24552e-05	0.00156057	NKX2-8	14	36580579	36582607	-	1261	protein_coding	NK2 homeobox 8 [Source:HGNC Symbol;Acc:HGNC:16364]	Homeobox
ENSG00000231683	256.753	70.1988	1.8691	5.31062e-05	0.00157808	AL033397.1	6	53561289	53617171	-	3994	lincRNA	uncharacterized LOC101927136 [Source:NCBI gene;Acc:101927136]	-
ENSG00000145284	784.584	231.542	1.76014	5.3387e-05	0.00158457	SCD5	4	82629539	82798857	-	4292	protein_coding	stearoyl-CoA desaturase 5 [Source:HGNC Symbol;Acc:HGNC:21088]	-
ENSG00000163898	862.851	255.639	1.75454	5.35159e-05	0.00158653	LIPH	3	185506262	185552613	-	4122	protein_coding	lipase H [Source:HGNC Symbol;Acc:HGNC:18483]	-
ENSG00000179774	40.0846	5.24244	2.90648	5.36474e-05	0.00158857	ATOH7	10	68230624	68232103	-	1480	protein_coding	atonal bHLH transcription factor 7 [Source:HGNC Symbol;Acc:HGNC:13907]	bHLH
ENSG00000176714	42.948	168.681	-1.97035	5.50727e-05	0.00162886	CCDC121	2	27625639	27629012	-	2844	protein_coding	coiled-coil domain containing 121 [Source:HGNC Symbol;Acc:HGNC:25833]	-
ENSG00000102109	1792.52	542.705	1.72353	5.52473e-05	0.00163212	PCSK1N	X	48831094	48835633	-	1363	protein_coding	proprotein convertase subtilisin/kexin type 1 inhibitor [Source:HGNC Symbol;Acc:HGNC:17301]	-
ENSG00000163516	866.669	257.734	1.74913	5.56708e-05	0.00164271	ANKZF1	2	219229757	219236669	+	6119	protein_coding	ankyrin repeat and zinc finger domain containing 1 [Source:HGNC Symbol;Acc:HGNC:25527]	-
ENSG00000198873	447.65	128.869	1.79553	5.57657e-05	0.00164359	GRK5	10	119207589	119459742	+	7000	protein_coding	G protein-coupled receptor kinase 5 [Source:HGNC Symbol;Acc:HGNC:4544]	-
ENSG00000277363	658.591	193.826	1.76401	5.59077e-05	0.00164586	SRCIN1	17	38530016	38605930	-	11658	protein_coding	SRC kinase signaling inhibitor 1 [Source:HGNC Symbol;Acc:HGNC:29506]	-
ENSG00000121743	125.034	29.3392	2.08697	5.61987e-05	0.0016525	GJA3	13	20138255	20161049	-	5211	protein_coding	gap junction protein alpha 3 [Source:HGNC Symbol;Acc:HGNC:4277]	-
ENSG00000165891	224.3	756.432	-1.75318	5.62927e-05	0.00165334	E2F7	12	77021247	77065580	-	6303	protein_coding	E2F transcription factor 7 [Source:HGNC Symbol;Acc:HGNC:23820]	E2F
ENSG00000204642	114.534	27.2438	2.06702	5.66938e-05	0.00166319	HLA-F	6	29722775	29738528	+	4342	protein_coding	major histocompatibility complex, class I, F [Source:HGNC Symbol;Acc:HGNC:4963]	-
ENSG00000145569	297.796	82.7711	1.84564	5.67718e-05	0.00166355	OTULINL	5	14581775	14615007	+	4074	protein_coding	OTU deubiquitinase with linear linkage specificity like [Source:HGNC Symbol;Acc:HGNC:25629]	-
ENSG00000183196	35.3121	4.19477	3.03778	5.69854e-05	0.00166788	CHST6	16	75472052	75495445	-	8620	protein_coding	carbohydrate sulfotransferase 6 [Source:HGNC Symbol;Acc:HGNC:6938]	-
ENSG00000140365	521.145	1717.16	-1.72001	5.72971e-05	0.00167506	COMMD4	15	75335891	75343224	+	6779	protein_coding	COMM domain containing 4 [Source:HGNC Symbol;Acc:HGNC:26027]	-
ENSG00000272482	27.6762	2.09945	3.64656	5.75184e-05	0.00167765	AC254633.1	1	12618900	12619244	-	345	lincRNA	novel transcript	-
ENSG00000165246	1.905	28.2915	-3.80424	5.75184e-05	0.00167765	NLGN4Y	Y	14522573	14845650	+	8589	protein_coding	neuroligin 4 Y-linked [Source:HGNC Symbol;Acc:HGNC:15529]	-
ENSG00000256673	6.67751	47.1498	-2.79601	5.81712e-05	0.00169279	AC141557.1	12	9398355	9414851	-	400	unprocessed_pseudogene	ovostatin (OVOS) pseudogene	-
ENSG00000204379	7.632	47.1498	-2.60668	5.81712e-05	0.00169279	XAGE1A	X	52495676	52500812	+	1071	protein_coding	X antigen family member 1A [Source:HGNC Symbol;Acc:HGNC:4111]	-
ENSG00000123136	739.723	2419.11	-1.70924	5.86056e-05	0.00170347	DDX39A	19	14408819	14419383	-	3840	protein_coding	DExD-box helicase 39A [Source:HGNC Symbol;Acc:HGNC:17821]	-
ENSG00000100558	335.975	94.2956	1.8318	5.90756e-05	0.00171516	PLEK2	14	67386983	67412200	-	1603	protein_coding	pleckstrin 2 [Source:HGNC Symbol;Acc:HGNC:19238]	-
ENSG00000168490	53.4474	8.38548	2.65498	5.93391e-05	0.0017169	PHYHIP	8	22219704	22232341	-	4170	protein_coding	phytanoyl-CoA 2-hydroxylase interacting protein [Source:HGNC Symbol;Acc:HGNC:16865]	-
ENSG00000283162	53.4474	8.38548	2.65498	5.93391e-05	0.0017169	AL390726.6	9	38433696	38543880	+	2140	transcribed_unprocessed_pseudogene	STRA6-like (Stra6l) pseudogene	-
ENSG00000233421	53.4474	8.38548	2.65498	5.93391e-05	0.0017169	LINC01783	1	16533886	16536172	-	2068	lincRNA	long intergenic non-protein coding RNA 1783 [Source:HGNC Symbol;Acc:HGNC:52573]	-
ENSG00000049246	71.5826	258.782	-1.85214	5.96254e-05	0.00172321	PER3	1	7784320	7845177	+	8099	protein_coding	period circadian regulator 3 [Source:HGNC Symbol;Acc:HGNC:8847]	-
ENSG00000256073	409.471	117.345	1.80198	6.0011e-05	0.00173237	URB1-AS1	21	32393130	32393960	+	831	lincRNA	URB1 antisense RNA 1 (head to head) [Source:HGNC Symbol;Acc:HGNC:23128]	-
ENSG00000162591	2707.87	830.818	1.70441	6.11624e-05	0.0017636	MEGF6	1	3489920	3611495	-	7039	protein_coding	multiple EGF like domains 6 [Source:HGNC Symbol;Acc:HGNC:3232]	-
ENSG00000213551	373.2	1229.99	-1.72026	6.23743e-05	0.00179649	DNAJC9	10	73183362	73248862	-	3955	protein_coding	DnaJ heat shock protein family (Hsp40) member C9 [Source:HGNC Symbol;Acc:HGNC:19123]	-
ENSG00000196507	440.969	127.821	1.7856	6.24813e-05	0.00179753	TCEAL3	X	103607451	103629690	+	2305	protein_coding	transcription elongation factor A like 3 [Source:HGNC Symbol;Acc:HGNC:28247]	-
ENSG00000163002	228.118	763.766	-1.74276	6.25821e-05	0.00179838	NUP35	2	183117513	183161680	+	4046	protein_coding	nucleoporin 35 [Source:HGNC Symbol;Acc:HGNC:29797]	-
ENSG00000184524	175.622	46.1021	1.92684	6.29914e-05	0.00180809	CEND1	11	787104	790123	-	1649	protein_coding	cell cycle exit and neuronal differentiation 1 [Source:HGNC Symbol;Acc:HGNC:24153]	-
ENSG00000163235	1327.69	403.363	1.71847	6.35279e-05	0.00182142	TGFA	2	70447280	70554193	-	4963	protein_coding	transforming growth factor alpha [Source:HGNC Symbol;Acc:HGNC:11765]	-
ENSG00000130643	63.9467	11.5285	2.45952	6.36916e-05	0.00182248	CALY	10	133324072	133336935	-	3010	protein_coding	calcyon neuron specific vesicular protein [Source:HGNC Symbol;Acc:HGNC:17938]	-
ENSG00000103089	4308.55	1332.66	1.69281	6.3709e-05	0.00182248	FA2H	16	74712955	74774831	-	3279	protein_coding	fatty acid 2-hydroxylase [Source:HGNC Symbol;Acc:HGNC:21197]	-
ENSG00000129993	42.948	6.29012	2.74829	6.40322e-05	0.00182966	CBFA2T3	16	88874858	88977204	-	5972	protein_coding	CBFA2/RUNX1 translocation partner 3 [Source:HGNC Symbol;Acc:HGNC:1537]	-
ENSG00000170571	440.014	127.821	1.78248	6.44087e-05	0.00183834	EMB	5	50396192	50443248	-	5257	protein_coding	embigin [Source:HGNC Symbol;Acc:HGNC:30465]	-
ENSG00000237649	333.112	1097.98	-1.72037	6.49217e-05	0.00185089	KIFC1	6	33391536	33409924	+	3345	protein_coding	kinesin family member C1 [Source:HGNC Symbol;Acc:HGNC:6389]	-
ENSG00000175564	15.2679	74.3896	-2.27483	6.53258e-05	0.00186031	UCP3	11	74000281	74009435	-	3684	protein_coding	uncoupling protein 3 [Source:HGNC Symbol;Acc:HGNC:12519]	-
ENSG00000127507	106.899	25.1484	2.08252	6.64123e-05	0.00188701	ADGRE2	19	14732393	14778541	-	8622	protein_coding	adhesion G protein-coupled receptor E2 [Source:HGNC Symbol;Acc:HGNC:3337]	-
ENSG00000124466	106.899	25.1484	2.08252	6.64123e-05	0.00188701	LYPD3	19	43460787	43465660	-	2519	protein_coding	LY6/PLAUR domain containing 3 [Source:HGNC Symbol;Acc:HGNC:24880]	-
ENSG00000106003	280.615	78.5803	1.8348	6.83909e-05	0.00194104	LFNG	7	2512529	2529177	+	3418	protein_coding	LFNG O-fucosylpeptide 3-beta-N-acetylglucosaminyltransferase [Source:HGNC Symbol;Acc:HGNC:6560]	-
ENSG00000176845	517.328	152.966	1.75709	6.84903e-05	0.00194168	METRNL	17	83079691	83095119	+	2626	protein_coding	meteorin like, glial cell differentiation regulator [Source:HGNC Symbol;Acc:HGNC:27584]	-
ENSG00000005889	251.98	833.961	-1.72614	6.92441e-05	0.00196086	ZFX	X	24149173	24216255	+	9037	protein_coding	zinc finger protein X-linked [Source:HGNC Symbol;Acc:HGNC:12869]	zf-C2H2
ENSG00000198203	39.1301	5.24244	2.87183	7.02462e-05	0.00198701	SULT1C2	2	108288639	108309915	+	8399	protein_coding	sulfotransferase family 1C member 2 [Source:HGNC Symbol;Acc:HGNC:11456]	-
ENSG00000233429	196.62	52.3882	1.90572	7.04004e-05	0.00198915	HOTAIRM1	7	27095647	27100265	+	1496	antisense	HOXA transcript antisense RNA, myeloid-specific 1 [Source:HGNC Symbol;Acc:HGNC:37117]	-
ENSG00000121966	89.7178	19.91	2.16524	7.13929e-05	0.00201494	CXCR4	2	136114349	136118165	-	2224	protein_coding	C-X-C motif chemokine receptor 4 [Source:HGNC Symbol;Acc:HGNC:2561]	-
ENSG00000104064	142.215	480.891	-1.7567	7.19843e-05	0.00202936	GABPB1	15	50275392	50355408	-	5677	protein_coding	GA binding protein transcription factor subunit beta 1 [Source:HGNC Symbol;Acc:HGNC:4074]	Others
ENSG00000167670	342.657	1117.88	-1.70555	7.22774e-05	0.00203536	CHAF1A	19	4402662	4445018	+	4299	protein_coding	chromatin assembly factor 1 subunit A [Source:HGNC Symbol;Acc:HGNC:1910]	-
ENSG00000130775	69.6736	13.6239	2.34439	7.26378e-05	0.00204096	THEMIS2	1	27872543	27886685	+	4621	protein_coding	thymocyte selection associated family member 2 [Source:HGNC Symbol;Acc:HGNC:16839]	-
ENSG00000119737	14.3134	70.1988	-2.28364	7.26378e-05	0.00204096	GPR75	2	53852913	53859989	-	2115	protein_coding	G protein-coupled receptor 75 [Source:HGNC Symbol;Acc:HGNC:4526]	-
ENSG00000234460	145.078	36.6729	1.98057	7.32322e-05	0.00205538	AL772337.3	9	87864096	87866291	+	756	transcribed_unprocessed_pseudogene	cathepsin L (CTSL) pseudogene	-
ENSG00000153822	0.950504	23.053	-4.42427	7.35111e-05	0.00205864	KCNJ16	17	70053429	70135608	+	6340	protein_coding	potassium voltage-gated channel subfamily J member 16 [Source:HGNC Symbol;Acc:HGNC:6262]	-
ENSG00000134121	0.950504	23.053	-4.42427	7.35111e-05	0.00205864	CHL1	3	196596	409417	+	11861	protein_coding	cell adhesion molecule L1 like [Source:HGNC Symbol;Acc:HGNC:1939]	-
ENSG00000178623	7.632	46.1021	-2.57434	7.36758e-05	0.00206097	GPR35	2	240605431	240631259	+	5089	protein_coding	G protein-coupled receptor 35 [Source:HGNC Symbol;Acc:HGNC:4492]	-
ENSG00000176890	337.884	1103.22	-1.70672	7.43052e-05	0.00207628	TYMS	18	657604	673578	+	2470	protein_coding	thymidylate synthetase [Source:HGNC Symbol;Acc:HGNC:12441]	-
ENSG00000186577	526.872	157.157	1.74449	7.53949e-05	0.0021014	SMIM29	6	34246380	34249470	-	2229	protein_coding	small integral membrane protein 29 [Source:HGNC Symbol;Acc:HGNC:1340]	-
ENSG00000146411	134.579	33.5299	2.00112	7.54607e-05	0.0021014	SLC2A12	6	133988697	134052636	-	4468	protein_coding	solute carrier family 2 member 12 [Source:HGNC Symbol;Acc:HGNC:18067]	-
ENSG00000253483	18.1314	1.38778e-17	7.19219	7.55368e-05	0.0021014	AC104561.2	8	23483016	23483534	-	519	processed_pseudogene	DnaJ (Hsp40) homolog, subfamily C, member 5 (DNAJC5) pseudogene	-
ENSG00000215244	18.1314	1.38778e-17	7.19219	7.55368e-05	0.0021014	AL137145.2	10	6277687	6335982	+	3086	lincRNA	uncharacterized LOC399715 [Source:NCBI gene;Acc:399715]	-
ENSG00000181652	34.3577	4.19477	2.99839	7.62932e-05	0.00212011	ATG9B	7	151012209	151024499	-	6391	protein_coding	autophagy related 9B [Source:HGNC Symbol;Acc:HGNC:21899]	-
ENSG00000174837	236.709	66.0081	1.84054	7.73725e-05	0.00214775	ADGRE1	19	6887566	6940459	+	3707	protein_coding	adhesion G protein-coupled receptor E1 [Source:HGNC Symbol;Acc:HGNC:3336]	-
ENSG00000165861	586.05	176.015	1.73465	7.77781e-05	0.00215664	ZFYVE1	14	72969451	73027212	-	5306	protein_coding	zinc finger FYVE-type containing 1 [Source:HGNC Symbol;Acc:HGNC:13180]	-
ENSG00000137094	404.698	118.392	1.77226	7.84439e-05	0.00217272	DNAJB5	9	34989641	34998900	+	5891	protein_coding	DnaJ heat shock protein family (Hsp40) member B5 [Source:HGNC Symbol;Acc:HGNC:14887]	-
ENSG00000049249	753.086	228.399	1.72074	7.91151e-05	0.00218751	TNFRSF9	1	7915894	7943165	-	6331	protein_coding	TNF receptor superfamily member 9 [Source:HGNC Symbol;Acc:HGNC:11924]	-
ENSG00000178826	98.3082	23.053	2.0867	7.91511e-05	0.00218751	TMEM139	7	143279957	143288048	+	2564	protein_coding	transmembrane protein 139 [Source:HGNC Symbol;Acc:HGNC:22058]	-
ENSG00000100479	123.125	416.982	-1.75878	8.01579e-05	0.00221292	POLE2	14	49643555	49688422	-	2955	protein_coding	DNA polymerase epsilon 2, accessory subunit [Source:HGNC Symbol;Acc:HGNC:9178]	-
ENSG00000177409	197.575	53.4359	1.8842	8.12297e-05	0.00224006	SAMD9L	7	93130055	93148369	-	7135	protein_coding	sterile alpha motif domain containing 9 like [Source:HGNC Symbol;Acc:HGNC:1349]	-
ENSG00000163576	20.0404	89.0572	-2.14454	8.16835e-05	0.0022444	EFHB	3	19879472	19947025	-	4163	protein_coding	EF-hand domain family member B [Source:HGNC Symbol;Acc:HGNC:26330]	-
ENSG00000253931	26.7218	2.09945	3.59616	8.1742e-05	0.0022444	AC105118.1	8	143412749	143417054	+	544	antisense	novel transcript	-
ENSG00000134827	26.7218	2.09945	3.59616	8.1742e-05	0.0022444	TCN1	11	59852800	59866575	-	1586	protein_coding	transcobalamin 1 [Source:HGNC Symbol;Acc:HGNC:11652]	-
ENSG00000258725	1.905	27.2438	-3.75004	8.1742e-05	0.0022444	PRC1-AS1	15	90966345	90988624	+	1799	antisense	PRC1 antisense RNA 1 [Source:HGNC Symbol;Acc:HGNC:48587]	-
ENSG00000254607	41.9935	6.29012	2.71597	8.24462e-05	0.00225883	AP001783.1	11	126652852	126682104	+	486	antisense	uncharacterized LOC101929427 [Source:NCBI gene;Acc:101929427]	-
ENSG00000185760	5.72302	41.9114	-2.84455	8.24462e-05	0.00225883	KCNQ5	6	72621792	73198851	+	7570	protein_coding	potassium voltage-gated channel subfamily Q member 5 [Source:HGNC Symbol;Acc:HGNC:6299]	-
ENSG00000250337	2048.32	641.187	1.67544	8.30442e-05	0.00227275	PURPL	5	27472292	27496401	+	2638	lincRNA	p53 upregulated regulator of p53 levels [Source:HGNC Symbol;Acc:HGNC:48995]	-
ENSG00000257135	79.2185	16.7669	2.2322	8.40839e-05	0.00229623	AC007249.2	2	10448694	10451327	+	1753	lincRNA	novel transcript	-
ENSG00000196872	78.264	16.7669	2.21474	8.40839e-05	0.00229623	KIAA1211L	2	98793846	98936259	-	4705	protein_coding	KIAA1211 like [Source:HGNC Symbol;Acc:HGNC:33454]	-
ENSG00000270504	121.216	29.3392	2.04228	8.43764e-05	0.00229928	AL391422.4	6	3751111	3753871	+	2761	antisense	novel transcript, antisense to PXDC1	-
ENSG00000135709	386.563	114.202	1.75807	8.43774e-05	0.00229928	KIAA0513	16	85027751	85094230	+	8837	protein_coding	KIAA0513 [Source:HGNC Symbol;Acc:HGNC:29058]	-
ENSG00000186862	171.804	46.1021	1.89516	8.45208e-05	0.00230071	PDZD7	10	101007683	101032295	-	6609	protein_coding	PDZ domain containing 7 [Source:HGNC Symbol;Acc:HGNC:26257]	-
ENSG00000175505	143.169	478.796	-1.74076	8.54016e-05	0.00232219	CLCF1	11	67364168	67374177	-	1975	protein_coding	cardiotrophin like cytokine factor 1 [Source:HGNC Symbol;Acc:HGNC:17412]	-
ENSG00000135537	11.45	59.722	-2.36971	8.61201e-05	0.00233921	AFG1L	6	108294894	108526796	+	8450	protein_coding	AFG1 like ATPase [Source:HGNC Symbol;Acc:HGNC:16411]	-
ENSG00000189403	3182.25	10014.8	-1.65398	8.75473e-05	0.00237543	HMGB1	13	30456704	30617597	-	7723	protein_coding	high mobility group box 1 [Source:HGNC Symbol;Acc:HGNC:4983]	HMG
ENSG00000203727	771.221	236.781	1.7031	8.82209e-05	0.00239114	SAMD5	6	147508927	147737547	+	6320	protein_coding	sterile alpha motif domain containing 5 [Source:HGNC Symbol;Acc:HGNC:21180]	-
ENSG00000085999	57.2653	206.398	-1.8473	8.93485e-05	0.00241722	RAD54L	1	46247688	46278473	+	3212	protein_coding	RAD54 like [Source:HGNC Symbol;Acc:HGNC:9826]	-
ENSG00000175806	33.4032	129.917	-1.95533	8.93745e-05	0.00241722	MSRA	8	10054268	10428891	+	4162	protein_coding	methionine sulfoxide reductase A [Source:HGNC Symbol;Acc:HGNC:7377]	-
ENSG00000110046	2021.6	635.948	1.66833	8.94865e-05	0.00241767	ATG2A	11	64894546	64917248	-	7870	protein_coding	autophagy related 2A [Source:HGNC Symbol;Acc:HGNC:29028]	-
ENSG00000177084	767.403	2431.68	-1.66373	9.02914e-05	0.00243681	POLE	12	132623753	132687365	-	16609	protein_coding	DNA polymerase epsilon, catalytic subunit [Source:HGNC Symbol;Acc:HGNC:9177]	-
ENSG00000100027	51.5384	8.38548	2.60264	9.05611e-05	0.00244056	YPEL1	22	21697544	21735834	-	4713	protein_coding	yippee like 1 [Source:HGNC Symbol;Acc:HGNC:12845]	-
ENSG00000136002	409.471	121.535	1.7514	9.06236e-05	0.00244056	ARHGEF4	2	130836916	131047263	+	10611	protein_coding	Rho guanine nucleotide exchange factor 4 [Source:HGNC Symbol;Acc:HGNC:684]	-
ENSG00000156384	787.447	243.067	1.69535	9.25451e-05	0.00248846	SFR1	10	104122058	104126385	+	1812	protein_coding	SWI5 dependent homologous recombination repair protein 1 [Source:HGNC Symbol;Acc:HGNC:29574]	-
ENSG00000088325	1983.42	6225.35	-1.6501	9.2599e-05	0.00248846	TPX2	20	31739271	31801805	+	3605	protein_coding	TPX2, microtubule nucleation factor [Source:HGNC Symbol;Acc:HGNC:1249]	-
ENSG00000101298	818.945	252.496	1.69704	9.29667e-05	0.00249382	SNPH	20	1266280	1309328	+	5709	protein_coding	syntaphilin [Source:HGNC Symbol;Acc:HGNC:15931]	-
ENSG00000079616	682.454	2160.33	-1.66226	9.29955e-05	0.00249382	KIF22	16	29790719	29805385	+	4312	protein_coding	kinesin family member 22 [Source:HGNC Symbol;Acc:HGNC:6391]	-
ENSG00000185112	157.486	41.9114	1.90684	9.35863e-05	0.002507	FAM43A	3	194686544	194689037	+	2494	protein_coding	family with sequence similarity 43 member A [Source:HGNC Symbol;Acc:HGNC:26888]	-
ENSG00000106459	171.804	565.754	-1.71864	9.44468e-05	0.00252738	NRF1	7	129611714	129757082	+	4125	protein_coding	nuclear respiratory factor 1 [Source:HGNC Symbol;Acc:HGNC:7996]	Nrf1
ENSG00000274276	64.9012	12.5762	2.35661	9.69355e-05	0.00258849	CBSL	21	6444869	6468040	-	4004	protein_coding	cystathionine-beta-synthase like [Source:HGNC Symbol;Acc:HGNC:51829]	-
ENSG00000232531	13.3589	64.9604	-2.2706	9.69355e-05	0.00258849	AC027612.3	2	91747940	91748986	-	1047	processed_pseudogene	SET domain containing (lysine methyltransferase) 8 (SETD8) pseudogene	-
ENSG00000165449	68.7192	238.876	-1.79551	9.77605e-05	0.00260777	SLC16A9	10	59650761	59736002	-	4429	protein_coding	solute carrier family 16 member 9 [Source:HGNC Symbol;Acc:HGNC:23520]	-
ENSG00000175581	116.443	388.695	-1.73786	0.000100835	0.00268695	MRPL48	11	73787316	73865133	+	4386	protein_coding	mitochondrial ribosomal protein L48 [Source:HGNC Symbol;Acc:HGNC:16653]	-
ENSG00000159958	18.1314	81.7234	-2.16419	0.00010106	0.00269011	TNFRSF13C	22	41922023	41926818	-	3944	protein_coding	TNF receptor superfamily member 13C [Source:HGNC Symbol;Acc:HGNC:17755]	-
ENSG00000120899	1030.84	322.691	1.67524	0.000101556	0.00270048	PTK2B	8	27311482	27459391	+	7933	protein_coding	protein tyrosine kinase 2 beta [Source:HGNC Symbol;Acc:HGNC:9612]	-
ENSG00000285184	67.7647	13.6239	2.30439	0.000101663	0.00270048	AC244033.2	1	150045660	150067701	-	3269	bidirectional_promoter_lncRNA	novel transcript	-
ENSG00000283696	33.4032	4.19477	2.9579	0.000102431	0.00271803	AL592295.4	1	161399409	161422424	+	997	lincRNA	novel transcript	-
ENSG00000184574	47.7205	7.3378	2.68151	0.000103342	0.00273932	LPAR5	12	6618835	6636447	-	3258	protein_coding	lysophosphatidic acid receptor 5 [Source:HGNC Symbol;Acc:HGNC:13307]	-
ENSG00000160957	416.152	1316.94	-1.6617	0.000104504	0.00276723	RECQL4	8	144511288	144517845	-	4236	protein_coding	RecQ like helicase 4 [Source:HGNC Symbol;Acc:HGNC:9949]	-
ENSG00000137501	709.179	220.018	1.688	0.000105512	0.00279098	SYTL2	11	85694224	85811159	-	11258	protein_coding	synaptotagmin like 2 [Source:HGNC Symbol;Acc:HGNC:15585]	-
ENSG00000183248	196.62	54.4836	1.84927	0.000106158	0.0028049	PRR36	19	7868719	7874379	-	4456	protein_coding	proline rich 36 [Source:HGNC Symbol;Acc:HGNC:26172]	-
ENSG00000109511	41.0391	6.29012	2.6829	0.000106371	0.0028049	ANXA10	4	168092515	168187690	+	1812	protein_coding	annexin A10 [Source:HGNC Symbol;Acc:HGNC:534]	-
ENSG00000164749	5.72302	40.8637	-2.80813	0.000106371	0.0028049	HNF4G	8	75407914	75566843	+	4806	protein_coding	hepatocyte nuclear factor 4 gamma [Source:HGNC Symbol;Acc:HGNC:5026]	RXR-like
ENSG00000231607	46.766	171.824	-1.87445	0.000106506	0.00280554	DLEU2	13	49982552	50125720	-	5103	antisense	deleted in lymphocytic leukemia 2 [Source:HGNC Symbol;Acc:HGNC:13748]	-
ENSG00000133056	1320.05	418.03	1.65864	0.000107923	0.00283992	PIK3C2B	1	204422628	204494724	-	9414	protein_coding	phosphatidylinositol-4-phosphate 3-kinase catalytic subunit type 2 beta [Source:HGNC Symbol;Acc:HGNC:8972]	-
ENSG00000013503	78.264	268.211	-1.77523	0.000108993	0.00286508	POLR3B	12	106357658	106510198	+	4858	protein_coding	RNA polymerase III subunit B [Source:HGNC Symbol;Acc:HGNC:30348]	-
ENSG00000113070	400.88	120.488	1.7333	0.00010957	0.00287495	HBEGF	5	140332843	140346631	-	3018	protein_coding	heparin binding EGF like growth factor [Source:HGNC Symbol;Acc:HGNC:3059]	-
ENSG00000113494	21.9493	1.05178	4.23489	0.000109596	0.00287495	PRLR	5	35048756	35230589	-	13108	protein_coding	prolactin receptor [Source:HGNC Symbol;Acc:HGNC:9446]	-
ENSG00000123416	5344.16	16522	-1.62833	0.00010978	0.00287545	TUBA1B	12	49127782	49131397	-	3574	protein_coding	tubulin alpha 1b [Source:HGNC Symbol;Acc:HGNC:18809]	-
ENSG00000196557	1379.23	437.936	1.65481	0.000109842	0.00287545	CACNA1H	16	1153121	1221772	+	8606	protein_coding	calcium voltage-gated channel subunit alpha1 H [Source:HGNC Symbol;Acc:HGNC:1395]	-
ENSG00000177602	134.579	441.079	-1.7116	0.000110228	0.00288257	HASPIN	17	3723903	3726699	+	2797	protein_coding	histone H3 associated protein kinase [Source:HGNC Symbol;Acc:HGNC:19682]	-
ENSG00000215375	254.844	73.3419	1.79526	0.000112295	0.00293106	MYL5	4	673580	682033	+	4305	protein_coding	myosin light chain 5 [Source:HGNC Symbol;Acc:HGNC:7586]	-
ENSG00000111344	92.5813	22.0054	2.06697	0.000112314	0.00293106	RASAL1	12	113098819	113136239	-	4813	protein_coding	RAS protein activator like 1 [Source:HGNC Symbol;Acc:HGNC:9873]	-
ENSG00000136842	205.211	57.6266	1.83018	0.000115338	0.00300687	TMOD1	9	97501180	97601748	+	3708	protein_coding	tropomodulin 1 [Source:HGNC Symbol;Acc:HGNC:11871]	-
ENSG00000164142	25.7673	2.09945	3.54394	0.000116677	0.0030328	FAM160A1	4	151409216	151663632	+	4932	protein_coding	family with sequence similarity 160 member A1 [Source:HGNC Symbol;Acc:HGNC:34237]	-
ENSG00000058404	25.7673	2.09945	3.54394	0.000116677	0.0030328	CAMK2B	7	44217150	44334577	-	8159	protein_coding	calcium/calmodulin dependent protein kinase II beta [Source:HGNC Symbol;Acc:HGNC:1461]	-
ENSG00000130827	678.636	211.636	1.6805	0.000116695	0.0030328	PLXNA3	X	154458281	154477779	+	11710	protein_coding	plexin A3 [Source:HGNC Symbol;Acc:HGNC:9101]	-
ENSG00000198734	23.8583	99.534	-2.05469	0.000116842	0.0030328	F5	1	169514166	169586588	-	7158	protein_coding	coagulation factor V [Source:HGNC Symbol;Acc:HGNC:3542]	-
ENSG00000182985	200.438	642.235	-1.67929	0.000116932	0.0030328	CADM1	11	115169218	115504957	-	11017	protein_coding	cell adhesion molecule 1 [Source:HGNC Symbol;Acc:HGNC:5951]	-
ENSG00000168071	377.018	114.202	1.72202	0.000118755	0.00307692	CCDC88B	11	64340223	64357534	+	8331	protein_coding	coiled-coil domain containing 88B [Source:HGNC Symbol;Acc:HGNC:26757]	-
ENSG00000159713	126.943	32.4822	1.96256	0.000119142	0.00308107	TPPP3	16	67389809	67393535	-	2618	protein_coding	tubulin polymerization promoting protein family member 3 [Source:HGNC Symbol;Acc:HGNC:24162]	-
ENSG00000134531	1003.16	317.452	1.65958	0.000119614	0.00308107	EMP1	12	13196716	13219939	+	7838	protein_coding	epithelial membrane protein 1 [Source:HGNC Symbol;Acc:HGNC:3333]	-
ENSG00000140025	42.948	158.204	-1.87791	0.000119845	0.00308107	EFCAB11	14	89794669	89954777	-	8302	protein_coding	EF-hand calcium binding domain 11 [Source:HGNC Symbol;Acc:HGNC:20357]	-
ENSG00000104324	10.4955	54.4836	-2.36166	0.000119861	0.00308107	CPQ	8	96645227	97149654	+	3457	protein_coding	carboxypeptidase Q [Source:HGNC Symbol;Acc:HGNC:16910]	-
ENSG00000267737	83.0364	18.8623	2.13126	0.00011993	0.00308107	AC087645.2	17	78315729	78347798	+	1145	lincRNA	novel transcript	-
ENSG00000186591	8394.7	2729.22	1.62095	0.00011993	0.00308107	UBE2H	7	129830732	129952949	-	6503	protein_coding	ubiquitin conjugating enzyme E2 H [Source:HGNC Symbol;Acc:HGNC:12484]	-
ENSG00000225655	17.1769	1.38778e-17	7.11473	0.000120499	0.00308107	BX255923.1	9	41073710	41076392	+	681	lincRNA	novel transcript	-
ENSG00000110675	17.1769	1.38778e-17	7.11473	0.000120499	0.00308107	ELMOD1	11	107591091	107666779	+	5856	protein_coding	ELMO domain containing 1 [Source:HGNC Symbol;Acc:HGNC:25334]	-
ENSG00000274698	17.1769	1.38778e-17	7.11473	0.000120499	0.00308107	AC099521.1	16	68450283	68452318	+	2036	lincRNA	novel transcript	-
ENSG00000280194	17.1769	1.38778e-17	7.11473	0.000120499	0.00308107	AD000864.1	19	35901561	35903855	-	2295	TEC	novel transcript	-
ENSG00000225465	1.38778e-17	16.7669	-7.07948	0.000120499	0.00308107	RFPL1S	22	29436534	29478175	-	6271	antisense	RFPL1 antisense RNA 1 [Source:HGNC Symbol;Acc:HGNC:9978]	-
ENSG00000261204	1.38778e-17	16.7669	-7.07948	0.000120499	0.00308107	AC004449.1	19	637105	637537	-	433	lincRNA	novel transcript	-
ENSG00000112175	1.38778e-17	16.7669	-7.07948	0.000120499	0.00308107	BMP5	6	55753645	55875564	-	3952	protein_coding	bone morphogenetic protein 5 [Source:HGNC Symbol;Acc:HGNC:1072]	-
ENSG00000147536	288.251	910.442	-1.65879	0.00012127	0.00309211	GINS4	8	41529206	41545046	+	5475	protein_coding	GINS complex subunit 4 [Source:HGNC Symbol;Acc:HGNC:28226]	-
ENSG00000141448	234.8	68.1035	1.78386	0.000121272	0.00309211	GATA6	18	22169443	22202528	+	3945	protein_coding	GATA binding protein 6 [Source:HGNC Symbol;Acc:HGNC:4174]	zf-GATA
ENSG00000241634	4.76852	37.7206	-2.94991	0.000121298	0.00309211	AC069499.1	3	108543367	108543875	-	509	processed_pseudogene	ribosomal protein L13 (RPL13) pseudogene	-
ENSG00000131398	135.533	35.6253	1.92416	0.000122852	0.00312857	KCNC3	19	50311937	50333515	-	6277	protein_coding	potassium voltage-gated channel subfamily C member 3 [Source:HGNC Symbol;Acc:HGNC:6235]	-
ENSG00000161618	261.525	826.627	-1.65979	0.000123675	0.00314637	ALDH16A1	19	49453169	49471048	+	4643	protein_coding	aldehyde dehydrogenase 16 family member A1 [Source:HGNC Symbol;Acc:HGNC:28114]	-
ENSG00000085662	71137.8	23251.3	1.6133	0.000124335	0.00315999	AKR1B1	7	134442350	134459284	-	3660	protein_coding	aldo-keto reductase family 1 member B [Source:HGNC Symbol;Acc:HGNC:381]	-
ENSG00000151012	2142.82	6570.03	-1.61633	0.000126242	0.00320291	SLC7A11	4	138164097	138242349	-	9645	protein_coding	solute carrier family 7 member 11 [Source:HGNC Symbol;Acc:HGNC:11059]	-
ENSG00000188766	268.207	78.5803	1.76958	0.000126278	0.00320291	SPRED3	19	38388421	38399587	+	5864	protein_coding	sprouty related EVH1 domain containing 3 [Source:HGNC Symbol;Acc:HGNC:31041]	-
ENSG00000118007	217.619	690.428	-1.66509	0.000126777	0.00321236	STAG1	3	136336233	136752403	-	7846	protein_coding	stromal antigen 1 [Source:HGNC Symbol;Acc:HGNC:11354]	-
ENSG00000275708	8.58649	47.1498	-2.43933	0.000129619	0.00328109	MIR3648-1	21	8208473	8208652	+	180	miRNA	microRNA 3648-1 [Source:HGNC Symbol;Acc:HGNC:38941]	-
ENSG00000186153	113.58	370.884	-1.7061	0.000131424	0.00332344	WWOX	16	78099413	79212667	+	4886	protein_coding	WW domain containing oxidoreductase [Source:HGNC Symbol;Acc:HGNC:12799]	-
ENSG00000154217	336.93	101.629	1.72797	0.000133559	0.00337405	PITPNC1	17	67377281	67697261	+	7819	protein_coding	phosphatidylinositol transfer protein cytoplasmic 1 [Source:HGNC Symbol;Acc:HGNC:21045]	-
ENSG00000006283	1620.71	523.846	1.6292	0.000133994	0.00338168	CACNA1G	17	50561068	50627474	+	9709	protein_coding	calcium voltage-gated channel subunit alpha1 G [Source:HGNC Symbol;Acc:HGNC:1394]	-
ENSG00000165244	146.987	473.557	-1.68696	0.000137739	0.00347205	ZNF367	9	96385941	96418329	-	3646	protein_coding	zinc finger protein 367 [Source:HGNC Symbol;Acc:HGNC:18320]	zf-C2H2
ENSG00000260804	98.3082	324.786	-1.72276	0.000137849	0.00347205	LINC01963	2	216217045	216220192	+	3148	lincRNA	long intergenic non-protein coding RNA 1963 [Source:HGNC Symbol;Acc:HGNC:25283]	-
ENSG00000112118	1004.12	3068.67	-1.61156	0.00013916	0.00350156	MCM3	6	52264009	52284881	-	3650	protein_coding	minichromosome maintenance complex component 3 [Source:HGNC Symbol;Acc:HGNC:6945]	-
ENSG00000204592	5397.61	1772.69	1.60632	0.00014013	0.00352248	HLA-E	6	30489467	30494205	+	2975	protein_coding	major histocompatibility complex, class I, E [Source:HGNC Symbol;Acc:HGNC:4962]	-
ENSG00000021826	822.763	2517.59	-1.61334	0.000143725	0.00360925	CPS1	2	210477682	210679107	+	10775	protein_coding	carbamoyl-phosphate synthase 1 [Source:HGNC Symbol;Acc:HGNC:2323]	-
ENSG00000120802	1443.18	4388.75	-1.60447	0.000144047	0.00361375	TMPO	12	98515512	98550379	+	8593	protein_coding	thymopoietin [Source:HGNC Symbol;Acc:HGNC:11875]	-
ENSG00000004864	436.196	1343.14	-1.62226	0.000148173	0.00371358	SLC25A13	7	96120220	96322147	-	3710	protein_coding	solute carrier family 25 member 13 [Source:HGNC Symbol;Acc:HGNC:10983]	-
ENSG00000147274	1954.78	5920.47	-1.59864	0.000149199	0.0037356	RBMX	X	136848004	136880764	-	5882	protein_coding	RNA binding motif protein X-linked [Source:HGNC Symbol;Acc:HGNC:9910]	-
ENSG00000117632	1158.74	3517.08	-1.60171	0.000150282	0.00375899	STMN1	1	25884181	25906991	-	6261	protein_coding	stathmin 1 [Source:HGNC Symbol;Acc:HGNC:6510]	-
ENSG00000273055	16.2224	72.2942	-2.1469	0.000150551	0.00376199	AC005046.1	7	107942116	107942740	+	625	antisense	novel transcript, antisense to LAMB1	-
ENSG00000136527	1464.18	4436.95	-1.59939	0.000150755	0.00376336	TRA2B	3	185915906	185938136	-	11769	protein_coding	transformer 2 beta homolog [Source:HGNC Symbol;Acc:HGNC:10781]	-
ENSG00000149929	123.125	397.076	-1.68823	0.000151985	0.00379034	HIRIP3	16	29992321	29996436	-	3931	protein_coding	HIRA interacting protein 3 [Source:HGNC Symbol;Acc:HGNC:4917]	-
ENSG00000114405	77.3095	258.782	-1.74129	0.000152477	0.00379885	C3orf14	3	62318973	62336213	+	4430	protein_coding	chromosome 3 open reading frame 14 [Source:HGNC Symbol;Acc:HGNC:25024]	-
ENSG00000171219	456.24	142.489	1.67813	0.000153443	0.00381917	CDC42BPG	11	64823387	64844569	-	6112	protein_coding	CDC42 binding protein kinase gamma [Source:HGNC Symbol;Acc:HGNC:29829]	-
ENSG00000169045	3689.08	11126.4	-1.59262	0.000153858	0.00382572	HNRNPH1	5	179614178	179634784	-	9480	protein_coding	heterogeneous nuclear ribonucleoprotein H1 [Source:HGNC Symbol;Acc:HGNC:5041]	-
ENSG00000225285	28.6307	3.1471	3.13759	0.000154712	0.00383941	LINC01770	1	1430539	1434573	-	851	lincRNA	long intergenic non-protein coding RNA 1770 [Source:HGNC Symbol;Acc:HGNC:52560]	-
ENSG00000271013	2.85952	29.3392	-3.30135	0.000154712	0.00383941	LRRC37A9P	17	35912635	35918010	-	5376	processed_pseudogene	leucine rich repeat containing 37 member A9, pseudogene [Source:HGNC Symbol;Acc:HGNC:43813]	-
ENSG00000146094	18.1314	78.5803	-2.10769	0.000156638	0.00388339	DOK3	5	177501907	177511274	-	4823	protein_coding	docking protein 3 [Source:HGNC Symbol;Acc:HGNC:24583]	-
ENSG00000163624	117.398	30.3868	1.94574	0.000157538	0.00390189	CDS1	4	84582979	84651338	+	4461	protein_coding	CDP-diacylglycerol synthase 1 [Source:HGNC Symbol;Acc:HGNC:1800]	-
ENSG00000165490	188.984	594.041	-1.65161	0.000158913	0.00393208	DDIAS	11	82899975	82958277	+	5339	protein_coding	DNA damage induced apoptosis suppressor [Source:HGNC Symbol;Acc:HGNC:26351]	-
ENSG00000233527	81.1275	18.8623	2.09776	0.000159168	0.00393454	ZNF529-AS1	19	36573070	36594708	+	1868	antisense	ZNF529 antisense RNA 1 [Source:HGNC Symbol;Acc:HGNC:51275]	-
ENSG00000164520	36.2666	5.24244	2.76256	0.000159961	0.00394642	RAET1E	6	149883375	149898102	-	3004	protein_coding	retinoic acid early transcript 1E [Source:HGNC Symbol;Acc:HGNC:16793]	-
ENSG00000233013	35.3121	5.24244	2.72422	0.000159961	0.00394642	FAM157B	9	138217068	138253217	+	2073	transcribed_unprocessed_pseudogene	family with sequence similarity 157 member B [Source:HGNC Symbol;Acc:HGNC:34080]	-
ENSG00000213420	135.533	36.6729	1.88248	0.000161757	0.00398685	GPC2	7	100169606	100177372	-	3828	protein_coding	glypican 2 [Source:HGNC Symbol;Acc:HGNC:4450]	-
ENSG00000164087	147.941	470.414	-1.66802	0.000162355	0.0039977	POC1A	3	52075253	52154690	-	2247	protein_coding	POC1 centriolar protein A [Source:HGNC Symbol;Acc:HGNC:24488]	-
ENSG00000196391	142.215	38.7683	1.87193	0.000162759	0.00400154	ZNF774	15	90352245	90369146	+	8511	protein_coding	zinc finger protein 774 [Source:HGNC Symbol;Acc:HGNC:33108]	zf-C2H2
ENSG00000166446	45.8115	7.3378	2.62277	0.000162828	0.00400154	CDYL2	16	80597906	80804329	-	8557	protein_coding	chromodomain Y like 2 [Source:HGNC Symbol;Acc:HGNC:23030]	-
ENSG00000181790	147.941	40.8637	1.85313	0.000163612	0.00401302	ADGRB1	8	142449430	142545009	+	7356	protein_coding	adhesion G protein-coupled receptor B1 [Source:HGNC Symbol;Acc:HGNC:943]	-
ENSG00000156509	41.0391	148.775	-1.85472	0.000163612	0.00401302	FBXO43	8	100133360	100145800	-	3950	protein_coding	F-box protein 43 [Source:HGNC Symbol;Acc:HGNC:28521]	-
ENSG00000133454	20.9948	1.05178	4.17113	0.000164371	0.00401604	MYO18B	22	25742144	26031041	+	9706	protein_coding	myosin XVIIIB [Source:HGNC Symbol;Acc:HGNC:18150]	-
ENSG00000255521	20.9948	1.05178	4.17113	0.000164371	0.00401604	AL356215.1	11	35132655	35138032	-	1214	antisense	uncharacterized LOC100507144 [Source:NCBI gene;Acc:100507144]	-
ENSG00000197646	20.9948	1.05178	4.17113	0.000164371	0.00401604	PDCD1LG2	9	5510570	5571254	+	2365	protein_coding	programmed cell death 1 ligand 2 [Source:HGNC Symbol;Acc:HGNC:18731]	-
ENSG00000263050	0.950504	20.9577	-4.28754	0.000164371	0.00401604	AC090617.5	17	2043475	2044968	-	443	lincRNA	novel transcript	-
ENSG00000272347	89.7178	22.0054	2.0217	0.000165164	0.00403153	AC116351.2	5	1005039	1006623	+	1585	lincRNA	novel transcript	-
ENSG00000112742	183.257	574.135	-1.64681	0.00016609	0.00404779	TTK	6	80003887	80042527	+	4579	protein_coding	TTK protein kinase [Source:HGNC Symbol;Acc:HGNC:12401]	-
ENSG00000141540	565.052	180.206	1.6481	0.00016615	0.00404779	TTYH2	17	74213514	74262020	+	5375	protein_coding	tweety family member 2 [Source:HGNC Symbol;Acc:HGNC:13877]	-
ENSG00000163638	299.705	920.919	-1.6191	0.000166745	0.00405837	ADAMTS9	3	64515654	64688000	-	10680	protein_coding	ADAM metallopeptidase with thrombospondin type 1 motif 9 [Source:HGNC Symbol;Acc:HGNC:13202]	-
ENSG00000169851	1.905	25.1484	-3.63511	0.000167283	0.00406756	PCDH7	4	30720415	31146805	+	12249	protein_coding	protocadherin 7 [Source:HGNC Symbol;Acc:HGNC:8659]	-
ENSG00000146834	587.959	1785.26	-1.60213	0.000167533	0.00406972	MEPCE	7	100428790	100434126	+	3420	protein_coding	methylphosphate capping enzyme [Source:HGNC Symbol;Acc:HGNC:20247]	-
ENSG00000162738	331.203	101.629	1.70324	0.000167933	0.00407552	VANGL2	1	160400586	160428678	+	5340	protein_coding	VANGL planar cell polarity protein 2 [Source:HGNC Symbol;Acc:HGNC:15511]	-
ENSG00000090776	1611.17	530.132	1.60347	0.000168276	0.00407993	EFNB1	X	68828997	68842147	+	3314	protein_coding	ephrin B1 [Source:HGNC Symbol;Acc:HGNC:3226]	-
ENSG00000123219	295.887	911.489	-1.62274	0.000169188	0.00409474	CENPK	5	65517766	65563171	-	4312	protein_coding	centromere protein K [Source:HGNC Symbol;Acc:HGNC:29479]	-
ENSG00000198901	24.8128	99.534	-1.99839	0.000169365	0.00409474	PRC1	15	90966038	90995629	-	5525	protein_coding	protein regulator of cytokinesis 1 [Source:HGNC Symbol;Acc:HGNC:9341]	-
ENSG00000215190	14.3134	64.9604	-2.17196	0.000169373	0.00409474	LINC00680	6	57946074	57961501	-	2969	transcribed_unprocessed_pseudogene	long intergenic non-protein coding RNA 680 [Source:HGNC Symbol;Acc:HGNC:44417]	-
ENSG00000278635	9.54098	49.2452	-2.35197	0.000172494	0.00416622	AC141557.2	12	9415641	9416718	+	482	unprocessed_pseudogene	WAS protein family homolog 1 (WASH1) pseudogene	-
ENSG00000059728	326.43	100.582	1.69724	0.00017457	0.00421233	MXD1	2	69897688	69942945	+	6351	protein_coding	MAX dimerization protein 1 [Source:HGNC Symbol;Acc:HGNC:6761]	bHLH
ENSG00000138606	123.125	32.4822	1.91855	0.000175416	0.0042287	SHF	15	45167214	45201175	-	4894	protein_coding	Src homology 2 domain containing F [Source:HGNC Symbol;Acc:HGNC:25116]	-
ENSG00000256663	34.3577	126.774	-1.87953	0.00017584	0.0042349	AC112777.1	12	20551590	20553012	+	1423	processed_pseudogene	ubiquitin-like with PHD and ring finger domains 1 (UHRF1) pseudogene	-
ENSG00000101213	149.85	41.9114	1.83519	0.000177795	0.00427791	PTK6	20	63528001	63537370	-	2947	protein_coding	protein tyrosine kinase 6 [Source:HGNC Symbol;Acc:HGNC:9617]	-
ENSG00000179148	155.577	44.0067	1.81907	0.000178007	0.00427894	ALOXE3	17	8095900	8119047	-	3760	protein_coding	arachidonate lipoxygenase 3 [Source:HGNC Symbol;Acc:HGNC:13743]	-
ENSG00000085741	51.5384	9.43316	2.43507	0.000180546	0.00433585	WNT11	11	76186325	76210736	-	2401	protein_coding	Wnt family member 11 [Source:HGNC Symbol;Acc:HGNC:12776]	-
ENSG00000198324	453.377	143.537	1.65849	0.000181591	0.00435679	PHETA1	12	111360651	111369121	-	3361	protein_coding	PH domain containing endocytic trafficking adaptor 1 [Source:HGNC Symbol;Acc:HGNC:26509]	-
ENSG00000118515	1381.14	455.747	1.5993	0.00018269	0.00437902	SGK1	6	134169246	134318112	-	9992	protein_coding	serum/glucocorticoid regulated kinase 1 [Source:HGNC Symbol;Acc:HGNC:10810]	-
ENSG00000167971	286.342	88.0095	1.70068	0.000183498	0.00439422	CASKIN1	16	2177180	2196525	-	5889	protein_coding	CASK interacting protein 1 [Source:HGNC Symbol;Acc:HGNC:20879]	-
ENSG00000111602	1047.07	3131.53	-1.58039	0.000184101	0.00440236	TIMELESS	12	56416373	56449403	-	5818	protein_coding	timeless circadian regulator [Source:HGNC Symbol;Acc:HGNC:11813]	-
ENSG00000147119	1003.16	328.977	1.60815	0.000184257	0.00440236	CHST7	X	46573784	46598408	+	2289	protein_coding	carbohydrate sulfotransferase 7 [Source:HGNC Symbol;Acc:HGNC:13817]	-
ENSG00000136492	262.48	804.626	-1.61562	0.00018436	0.00440236	BRIP1	17	61681266	61863521	-	7991	protein_coding	BRCA1 interacting protein C-terminal helicase 1 [Source:HGNC Symbol;Acc:HGNC:20473]	-
ENSG00000067715	259.616	78.5803	1.72264	0.000185113	0.00441618	SYT1	12	78863993	79452008	+	6494	protein_coding	synaptotagmin 1 [Source:HGNC Symbol;Acc:HGNC:11509]	-
ENSG00000131459	3990.7	1336.85	1.57772	0.000185343	0.00441749	GFPT2	5	180300690	180353387	-	4780	protein_coding	glutamine-fructose-6-phosphate transaminase 2 [Source:HGNC Symbol;Acc:HGNC:4242]	-
ENSG00000160013	31.4942	4.19477	2.87334	0.000186219	0.00443418	PTGIR	19	46620468	46625118	-	3546	protein_coding	prostaglandin I2 receptor [Source:HGNC Symbol;Acc:HGNC:9602]	-
ENSG00000130517	1146.33	378.218	1.59944	0.00018739	0.00445787	PGPEP1	19	18340587	18369950	+	7520	protein_coding	pyroglutamyl-peptidase I [Source:HGNC Symbol;Acc:HGNC:13568]	-
ENSG00000156802	881.941	2640.17	-1.58173	0.000188681	0.00448324	ATAD2	8	123319850	123416350	-	7118	protein_coding	ATPase family, AAA domain containing 2 [Source:HGNC Symbol;Acc:HGNC:30123]	-
ENSG00000185480	220.482	677.856	-1.61973	0.000188811	0.00448324	PARPBP	12	102120185	102197520	+	4745	protein_coding	PARP1 binding protein [Source:HGNC Symbol;Acc:HGNC:26074]	-
ENSG00000164300	1583.49	525.942	1.58992	0.000190254	0.00451327	SERINC5	5	80111651	80256079	-	9570	protein_coding	serine incorporator 5 [Source:HGNC Symbol;Acc:HGNC:18825]	-
ENSG00000091651	251.026	769.004	-1.61464	0.000191678	0.004539	ORC6	16	46689643	46698394	+	4309	protein_coding	origin recognition complex subunit 6 [Source:HGNC Symbol;Acc:HGNC:17151]	-
ENSG00000170915	167.031	48.1975	1.79059	0.000191698	0.004539	PAQR8	6	52361421	52407777	+	5057	protein_coding	progestin and adipoQ receptor family member 8 [Source:HGNC Symbol;Acc:HGNC:15708]	-
ENSG00000164548	445.741	1343.14	-1.59104	0.000192277	0.00454608	TRA2A	7	23504780	23532041	-	3516	protein_coding	transformer 2 alpha homolog [Source:HGNC Symbol;Acc:HGNC:16645]	-
ENSG00000101353	6.67751	41.9114	-2.62656	0.00019293	0.00454608	MROH8	20	37101226	37179588	-	3878	protein_coding	maestro heat like repeat family member 8 [Source:HGNC Symbol;Acc:HGNC:16125]	-
ENSG00000143847	127.897	34.5776	1.88349	0.000193418	0.00454608	PPFIA4	1	203026498	203078740	+	9707	protein_coding	PTPRF interacting protein alpha 4 [Source:HGNC Symbol;Acc:HGNC:9248]	-
ENSG00000215009	16.2224	1.38778e-17	7.03288	0.000193974	0.00454608	ACSM4	12	7304284	7328724	+	2477	protein_coding	acyl-CoA synthetase medium chain family member 4 [Source:HGNC Symbol;Acc:HGNC:32016]	-
ENSG00000277566	16.2224	1.38778e-17	7.03288	0.000193974	0.00454608	AC089999.2	12	113249466	113250042	+	577	sense_intronic	novel transcript, sense intronic to TPCN1	-
ENSG00000259215	16.2224	1.38778e-17	7.03288	0.000193974	0.00454608	AC027237.2	15	69458522	69461806	-	391	lincRNA	novel transcript	-
ENSG00000279164	16.2224	1.38778e-17	7.03288	0.000193974	0.00454608	AL118508.3	20	23148086	23149939	+	1854	TEC	TEC	-
ENSG00000235537	16.2224	1.38778e-17	7.03288	0.000193974	0.00454608	AC009411.2	2	21607465	21637197	-	1873	lincRNA	novel transcript	-
ENSG00000251485	1.38778e-17	15.7193	-6.98708	0.000193974	0.00454608	AC068134.3	2	232343116	232343903	+	788	processed_pseudogene	nuclear receptor binding factor 2 (NRBF2) pseudogene	-
ENSG00000283633	1.38778e-17	15.7193	-6.98708	0.000193974	0.00454608	AP000547.3	22	16601911	16615111	+	3071	lincRNA	novel transcript	-
ENSG00000181433	1.38778e-17	15.7193	-6.98708	0.000193974	0.00454608	SAGE1	X	135889205	135913061	+	2953	protein_coding	sarcoma antigen 1 [Source:HGNC Symbol;Acc:HGNC:30369]	-
ENSG00000180354	478.194	152.966	1.64363	0.000195508	0.00457656	MTURN	7	30134810	30162762	+	6532	protein_coding	maturin, neural progenitor differentiation regulator homolog [Source:HGNC Symbol;Acc:HGNC:25457]	-
ENSG00000100162	127.897	404.41	-1.65981	0.000195637	0.00457656	CENPM	22	41938721	41947164	-	1778	protein_coding	centromere protein M [Source:HGNC Symbol;Acc:HGNC:18352]	-
ENSG00000243137	61.0833	12.5762	2.26932	0.000197348	0.00461232	PSG4	19	43192702	43207299	-	6274	protein_coding	pregnancy specific beta-1-glycoprotein 4 [Source:HGNC Symbol;Acc:HGNC:9521]	-
ENSG00000267041	208.074	61.8174	1.74909	0.000200114	0.00467265	ZNF850	19	36714383	36772825	-	7850	protein_coding	zinc finger protein 850 [Source:HGNC Symbol;Acc:HGNC:27994]	zf-C2H2
ENSG00000096070	188.03	580.421	-1.62545	0.000202183	0.00471364	BRPF3	6	36196744	36232790	+	6613	protein_coding	bromodomain and PHD finger containing 3 [Source:HGNC Symbol;Acc:HGNC:14256]	-
ENSG00000146242	1944.28	650.616	1.57919	0.000202242	0.00471364	TPBG	6	82363206	82370828	+	6904	protein_coding	trophoblast glycoprotein [Source:HGNC Symbol;Acc:HGNC:12004]	-
ENSG00000234155	66.8102	14.6716	2.17798	0.000204205	0.004755	LINC02535	6	85387219	85390186	-	2513	lincRNA	long intergenic non-protein coding RNA 2535 [Source:HGNC Symbol;Acc:HGNC:53569]	-
ENSG00000159784	44.857	7.3378	2.59248	0.000204856	0.00476428	FAM131B	7	143353400	143362770	-	6430	protein_coding	family with sequence similarity 131 member B [Source:HGNC Symbol;Acc:HGNC:22202]	-
ENSG00000198223	249.117	75.4373	1.72191	0.000205118	0.00476428	CSF2RA	X	1268800	1310381	+	3830	protein_coding	colony stimulating factor 2 receptor alpha subunit [Source:HGNC Symbol;Acc:HGNC:2435]	-
ENSG00000186907	810.355	2411.77	-1.57331	0.000205169	0.00476428	RTN4RL2	11	57460549	57477534	+	2387	protein_coding	reticulon 4 receptor like 2 [Source:HGNC Symbol;Acc:HGNC:23053]	-
ENSG00000105287	2277.4	764.814	1.57406	0.000205754	0.0047735	PRKD2	19	46674275	46717127	-	5446	protein_coding	protein kinase D2 [Source:HGNC Symbol;Acc:HGNC:17293]	-
ENSG00000121716	150.805	469.367	-1.63717	0.000212441	0.0049241	PILRB	7	100352176	100367733	+	5764	protein_coding	paired immunoglobin-like type 2 receptor beta [Source:HGNC Symbol;Acc:HGNC:18297]	-
ENSG00000276529	29.5852	108.963	-1.87623	0.000214444	0.00496005	AP001505.1	21	44978832	44979274	+	443	lincRNA	novel transcript	-
ENSG00000161800	806.537	2390.82	-1.56754	0.00021447	0.00496005	RACGAP1	12	49976923	50033136	-	4487	protein_coding	Rac GTPase activating protein 1 [Source:HGNC Symbol;Acc:HGNC:9804]	-
ENSG00000255087	27.6762	3.1471	3.0889	0.000214972	0.00496005	AP001993.1	11	127021754	127172363	+	6366	lincRNA	uncharacterized LOC101929473 [Source:NCBI gene;Acc:101929473]	-
ENSG00000121316	2.85952	28.2915	-3.24911	0.000214972	0.00496005	PLBD1	12	14503661	14568349	-	2841	protein_coding	phospholipase B domain containing 1 [Source:HGNC Symbol;Acc:HGNC:26215]	-
ENSG00000143603	27.6762	3.1471	3.0889	0.000214972	0.00496005	KCNN3	1	154697455	154870280	-	13598	protein_coding	potassium calcium-activated channel subfamily N member 3 [Source:HGNC Symbol;Acc:HGNC:6292]	-
ENSG00000265962	341.702	107.915	1.66177	0.00021665	0.00499422	GACAT2	18	8695856	8707621	-	818	antisense	gastric cancer associated transcript 2 [Source:HGNC Symbol;Acc:HGNC:50516]	-
ENSG00000108924	87.8089	282.879	-1.68625	0.000218657	0.00503588	HLF	17	55265012	55325065	+	6602	protein_coding	HLF, PAR bZIP transcription factor [Source:HGNC Symbol;Acc:HGNC:4977]	TF_bZIP
ENSG00000105486	811.309	2401.3	-1.56533	0.000219913	0.00506019	LIG1	19	48115445	48170603	-	6576	protein_coding	DNA ligase 1 [Source:HGNC Symbol;Acc:HGNC:6598]	-
ENSG00000177875	220.482	67.0558	1.71547	0.000221489	0.00509183	CCDC184	12	48183584	48185926	+	2343	protein_coding	coiled-coil domain containing 184 [Source:HGNC Symbol;Acc:HGNC:33749]	-
ENSG00000115257	155.577	45.0544	1.78522	0.00022427	0.00515109	PCSK4	19	1481428	1490752	-	3792	protein_coding	proprotein convertase subtilisin/kexin type 4 [Source:HGNC Symbol;Acc:HGNC:8746]	-
ENSG00000012048	535.463	1590.39	-1.57028	0.000224701	0.0051563	BRCA1	17	43044295	43170245	-	9187	protein_coding	BRCA1, DNA repair associated [Source:HGNC Symbol;Acc:HGNC:1100]	-
ENSG00000136378	887.668	294.403	1.59184	0.000225317	0.00516574	ADAMTS7	15	78759203	78811431	-	7730	protein_coding	ADAM metallopeptidase with thrombospondin type 1 motif 7 [Source:HGNC Symbol;Acc:HGNC:223]	-
ENSG00000168062	146.987	41.9114	1.80738	0.000226813	0.00519532	BATF2	11	64987943	64997045	-	2844	protein_coding	basic leucine zipper ATF-like transcription factor 2 [Source:HGNC Symbol;Acc:HGNC:25163]	TF_bZIP
ENSG00000214076	196.62	58.6743	1.74259	0.000227809	0.00521309	CPSF1P1	22	32269381	32273110	+	3730	processed_pseudogene	cleavage and polyadenylation specific factor 1 pseudogene 1 [Source:HGNC Symbol;Acc:HGNC:19251]	-
ENSG00000158555	481.057	156.109	1.62292	0.000228001	0.00521309	GDPD5	11	75434640	75525903	-	9867	protein_coding	glycerophosphodiester phosphodiesterase domain containing 5 [Source:HGNC Symbol;Acc:HGNC:28804]	-
ENSG00000138449	319.749	100.582	1.66742	0.000229041	0.00523214	SLC40A1	2	189560579	189583758	-	4330	protein_coding	solute carrier family 40 member 1 [Source:HGNC Symbol;Acc:HGNC:10909]	-
ENSG00000101489	38.1756	6.29012	2.57889	0.000231229	0.00527735	CELF4	18	37243047	37566037	-	6532	protein_coding	CUGBP Elav-like family member 4 [Source:HGNC Symbol;Acc:HGNC:14015]	-
ENSG00000105246	339.793	107.915	1.65369	0.000233127	0.00531588	EBI3	19	4229498	4237531	+	1284	protein_coding	Epstein-Barr virus induced 3 [Source:HGNC Symbol;Acc:HGNC:3129]	-
ENSG00000161682	730.178	242.019	1.59266	0.000237439	0.00540932	FAM171A2	17	44353215	44363875	-	3592	protein_coding	family with sequence similarity 171 member A2 [Source:HGNC Symbol;Acc:HGNC:30480]	-
ENSG00000171960	101.172	319.548	-1.65794	0.000238138	0.00542036	PPIH	1	42658425	42676758	+	1444	protein_coding	peptidylprolyl isomerase H [Source:HGNC Symbol;Acc:HGNC:14651]	-
ENSG00000076003	1175.92	3443.74	-1.55008	0.000239276	0.00544137	MCM6	2	135839626	135876426	-	4118	protein_coding	minichromosome maintenance complex component 6 [Source:HGNC Symbol;Acc:HGNC:6949]	-
ENSG00000076248	757.858	2230.52	-1.55722	0.000240767	0.00547037	UNG	12	109097574	109110992	+	2567	protein_coding	uracil DNA glycosylase [Source:HGNC Symbol;Acc:HGNC:12572]	-
ENSG00000198796	424.742	1261.42	-1.57009	0.000242049	0.00549455	ALPK2	18	58481247	58628957	-	9431	protein_coding	alpha kinase 2 [Source:HGNC Symbol;Acc:HGNC:20565]	-
ENSG00000165757	1111.97	374.027	1.57161	0.00024406	0.00553523	JCAD	10	30012800	30115494	-	9515	protein_coding	junctional cadherin 5 associated [Source:HGNC Symbol;Acc:HGNC:29283]	-
ENSG00000174456	326.43	103.725	1.6529	0.000245039	0.00555247	C12orf76	12	110027028	110073686	-	7052	protein_coding	chromosome 12 open reading frame 76 [Source:HGNC Symbol;Acc:HGNC:33790]	-
ENSG00000259803	289.205	91.1525	1.66447	0.000246603	0.00558289	SLC22A31	16	89195761	89201664	-	2610	protein_coding	solute carrier family 22 member 31 [Source:HGNC Symbol;Acc:HGNC:27091]	-
ENSG00000121104	143.169	40.8637	1.80586	0.000247407	0.0055961	FAM117A	17	49710332	49789180	-	3836	protein_coding	family with sequence similarity 117 member A [Source:HGNC Symbol;Acc:HGNC:24179]	-
ENSG00000204381	0.950504	19.91	-4.21399	0.000248027	0.00560009	LAYN	11	111540280	111561745	+	3144	protein_coding	layilin [Source:HGNC Symbol;Acc:HGNC:29471]	-
ENSG00000257596	0.950504	19.91	-4.21399	0.000248027	0.00560009	AC078778.1	12	54262615	54279063	+	735	antisense	novel transcript, antisense to CBX5	-
ENSG00000226950	184.212	559.468	-1.60199	0.000248626	0.00560862	DANCR	4	52712404	52720351	+	2285	processed_transcript	differentiation antagonizing non-protein coding RNA [Source:HGNC Symbol;Acc:HGNC:28964]	-
ENSG00000122566	9206.01	26723.3	-1.53744	0.000249118	0.0056147	HNRNPA2B1	7	26173057	26201529	-	9267	protein_coding	heterogeneous nuclear ribonucleoprotein A2/B1 [Source:HGNC Symbol;Acc:HGNC:5033]	-
ENSG00000169857	150.805	463.081	-1.61773	0.00024984	0.00562596	AVEN	15	33866227	34039176	-	1808	protein_coding	apoptosis and caspase activation inhibitor [Source:HGNC Symbol;Acc:HGNC:13509]	-
ENSG00000187123	3.81402	31.4345	-3.00059	0.000252157	0.00567309	LYPD6	2	149329985	149474148	+	5033	protein_coding	LY6/PLAUR domain containing 6 [Source:HGNC Symbol;Acc:HGNC:28751]	-
ENSG00000079999	784.584	2297.58	-1.54995	0.000252586	0.00567769	KEAP1	19	10486120	10503741	-	3761	protein_coding	kelch like ECH associated protein 1 [Source:HGNC Symbol;Acc:HGNC:23177]	-
ENSG00000184178	95.4448	300.689	-1.65417	0.000253226	0.0056824	SCFD2	4	52872982	53366075	-	3185	protein_coding	sec1 family domain containing 2 [Source:HGNC Symbol;Acc:HGNC:30676]	-
ENSG00000150907	476.285	156.109	1.60854	0.000253245	0.0056824	FOXO1	13	40469953	40666597	-	6232	protein_coding	forkhead box O1 [Source:HGNC Symbol;Acc:HGNC:3819]	Fork
ENSG00000156515	4415.45	1517.05	1.54122	0.000254816	0.00571259	HK1	10	69269984	69401884	+	6296	protein_coding	hexokinase 1 [Source:HGNC Symbol;Acc:HGNC:4922]	-
ENSG00000169093	2839.59	973.303	1.54461	0.000256571	0.00574682	ASMTL	X	1403139	1453762	-	3506	protein_coding	acetylserotonin O-methyltransferase like [Source:HGNC Symbol;Acc:HGNC:751]	-
ENSG00000167513	404.698	1194.36	-1.56101	0.000257853	0.00577042	CDT1	16	88803213	88809258	+	3336	protein_coding	chromatin licensing and DNA replication factor 1 [Source:HGNC Symbol;Acc:HGNC:24576]	-
ENSG00000115468	252.935	78.5803	1.68504	0.000259502	0.0058022	EFHD1	2	232606057	232682781	+	3052	protein_coding	EF-hand domain family member D1 [Source:HGNC Symbol;Acc:HGNC:29556]	-
ENSG00000110200	67.7647	221.065	-1.70392	0.000260384	0.00581678	ANAPC15	11	72106378	72112780	-	2883	protein_coding	anaphase promoting complex subunit 15 [Source:HGNC Symbol;Acc:HGNC:24531]	-
ENSG00000229921	112.626	30.3868	1.88594	0.000262593	0.00586095	KIF25-AS1	6	167992822	167997077	-	3088	lincRNA	KIF25 antisense RNA 1 [Source:HGNC Symbol;Acc:HGNC:20953]	-
ENSG00000277053	151.759	464.128	-1.61189	0.00026298	0.00586441	GTF2IP1	7	75185385	75237696	-	7453	transcribed_unprocessed_pseudogene	general transcription factor IIi pseudogene 1 [Source:HGNC Symbol;Acc:HGNC:4660]	-
ENSG00000141337	179.44	53.4359	1.74539	0.000265588	0.00591734	ARSG	17	68259182	68422731	+	6587	protein_coding	arylsulfatase G [Source:HGNC Symbol;Acc:HGNC:24102]	-
ENSG00000187325	230.027	688.333	-1.58075	0.000270067	0.00601185	TAF9B	X	78129748	78139706	-	2791	protein_coding	TATA-box binding protein associated factor 9b [Source:HGNC Symbol;Acc:HGNC:17306]	-
ENSG00000186638	71.5826	229.447	-1.67865	0.000270423	0.00601448	KIF24	9	34252381	34311371	-	6131	protein_coding	kinesin family member 24 [Source:HGNC Symbol;Acc:HGNC:19916]	-
ENSG00000136449	138.397	39.816	1.79436	0.000270808	0.00601774	MYCBPAP	17	50508384	50531501	+	6515	protein_coding	MYCBP associated protein [Source:HGNC Symbol;Acc:HGNC:19677]	-
ENSG00000173706	1124.38	381.361	1.55961	0.000273848	0.00607996	HEG1	3	124965710	125055958	-	9925	protein_coding	heart development protein with EGF like domains 1 [Source:HGNC Symbol;Acc:HGNC:29227]	-
ENSG00000123689	91.6268	24.1007	1.9215	0.000274638	0.00609214	G0S2	1	209675420	209676388	+	866	protein_coding	G0/G1 switch 2 [Source:HGNC Symbol;Acc:HGNC:30229]	-
ENSG00000092096	419.015	137.251	1.60936	0.000275949	0.00611587	SLC22A17	14	23346306	23352912	-	4278	protein_coding	solute carrier family 22 member 17 [Source:HGNC Symbol;Acc:HGNC:23095]	-
ENSG00000204531	22.9038	89.0572	-1.95302	0.000276316	0.00611863	POU5F1	6	31164337	31180731	-	2896	protein_coding	POU class 5 homeobox 1 [Source:HGNC Symbol;Acc:HGNC:9221]	Pou
ENSG00000243279	412.334	135.155	1.60836	0.000277926	0.0061489	PRAF2	X	49071156	49074071	-	1736	protein_coding	PRA1 domain family member 2 [Source:HGNC Symbol;Acc:HGNC:28911]	-
ENSG00000025770	320.703	945.015	-1.5587	0.000279226	0.00616813	NCAPH2	22	50508216	50523472	+	3159	protein_coding	non-SMC condensin II complex subunit H2 [Source:HGNC Symbol;Acc:HGNC:25071]	-
ENSG00000225630	1941.42	5603.02	-1.52903	0.000279283	0.00616813	MTND2P28	1	629640	630683	+	1044	unprocessed_pseudogene	MT-ND2 pseudogene 28 [Source:HGNC Symbol;Acc:HGNC:42129]	-
ENSG00000256029	33.4032	5.24244	2.64434	0.000280171	0.00618234	SNHG28	1	159834474	159873053	-	8100	protein_coding	small nucleolar RNA host gene 28 [Source:NCBI gene;Acc:284677]	-
ENSG00000167861	935.392	316.405	1.56345	0.000280635	0.00618663	HID1	17	74950743	74973166	-	6196	protein_coding	HID1 domain containing [Source:HGNC Symbol;Acc:HGNC:15736]	-
ENSG00000112096	18500.8	6430.69	1.52452	0.000280855	0.00618663	SOD2	6	159669057	159745186	-	16493	protein_coding	superoxide dismutase 2 [Source:HGNC Symbol;Acc:HGNC:11180]	-
ENSG00000136824	791.265	2297.58	-1.53772	0.000282543	0.00621651	SMC2	9	104094260	104141417	+	6468	protein_coding	structural maintenance of chromosomes 2 [Source:HGNC Symbol;Acc:HGNC:14011]	-
ENSG00000100299	878.123	296.499	1.56602	0.000282703	0.00621651	ARSA	22	50622754	50628173	-	2932	protein_coding	arylsulfatase A [Source:HGNC Symbol;Acc:HGNC:713]	-
ENSG00000186603	18.1314	74.3896	-2.02875	0.000283294	0.0062241	HPDL	1	45326905	45328533	+	1629	protein_coding	4-hydroxyphenylpyruvate dioxygenase like [Source:HGNC Symbol;Acc:HGNC:28242]	-
ENSG00000151090	146.987	42.9591	1.77186	0.000287381	0.00630841	THRB	3	24117153	24495756	-	10968	protein_coding	thyroid hormone receptor beta [Source:HGNC Symbol;Acc:HGNC:11799]	THR-like
ENSG00000166920	973.572	331.072	1.55581	0.000288891	0.00633606	C15orf48	15	45430529	45448761	+	1405	protein_coding	chromosome 15 open reading frame 48 [Source:HGNC Symbol;Acc:HGNC:29898]	-
ENSG00000101276	244.345	76.485	1.67415	0.000289366	0.00634098	SLC52A3	20	760080	776015	-	3776	protein_coding	solute carrier family 52 member 3 [Source:HGNC Symbol;Acc:HGNC:16187]	-
ENSG00000188554	5531.24	1927.74	1.52063	0.000301485	0.00660082	NBR1	17	43170481	43211689	+	8405	protein_coding	NBR1, autophagy cargo receptor [Source:HGNC Symbol;Acc:HGNC:6746]	-
ENSG00000183579	369.382	1079.12	-1.54633	0.000302592	0.0066191	ZNRF3	22	28883592	29057487	+	6968	protein_coding	zinc and ring finger 3 [Source:HGNC Symbol;Acc:HGNC:18126]	-
ENSG00000188229	5629.55	16101.9	-1.51611	0.000302998	0.0066191	TUBB4B	9	137241213	137243707	+	2111	protein_coding	tubulin beta 4B class IVb [Source:HGNC Symbol;Acc:HGNC:20771]	-
ENSG00000165424	755.949	255.639	1.56374	0.000303105	0.0066191	ZCCHC24	10	79382325	79445627	-	5051	protein_coding	zinc finger CCHC-type containing 24 [Source:HGNC Symbol;Acc:HGNC:26911]	-
ENSG00000180914	989.798	337.358	1.55252	0.000304225	0.00663782	OXTR	3	8750408	8769628	-	4514	protein_coding	oxytocin receptor [Source:HGNC Symbol;Acc:HGNC:8529]	-
ENSG00000114626	587.005	196.969	1.57484	0.000305612	0.00665723	ABTB1	3	127672935	127680920	+	6149	protein_coding	ankyrin repeat and BTB domain containing 1 [Source:HGNC Symbol;Acc:HGNC:18275]	-
ENSG00000106733	151.759	45.0544	1.7494	0.000305641	0.00665723	NMRK1	9	75060573	75088217	-	3865	protein_coding	nicotinamide riboside kinase 1 [Source:HGNC Symbol;Acc:HGNC:26057]	-
ENSG00000178685	191.848	58.6743	1.70716	0.0003108	0.00676377	PARP10	8	143977153	144012772	-	6033	protein_coding	poly(ADP-ribose) polymerase family member 10 [Source:HGNC Symbol;Acc:HGNC:25895]	-
ENSG00000171388	146.033	42.9591	1.76247	0.000311467	0.00677246	APLN	X	129645259	129654937	-	3205	protein_coding	apelin [Source:HGNC Symbol;Acc:HGNC:16665]	-
ENSG00000088340	545.962	182.301	1.58186	0.000312706	0.00679357	FER1L4	20	35558737	35607562	-	9067	transcribed_unitary_pseudogene	fer-1 like family member 4, pseudogene [Source:HGNC Symbol;Acc:HGNC:15801]	-
ENSG00000069020	408.516	135.155	1.59494	0.000313537	0.00680576	MAST4	5	66596361	67169595	+	14675	protein_coding	microtubule associated serine/threonine kinase family member 4 [Source:HGNC Symbol;Acc:HGNC:19037]	-
ENSG00000186106	368.428	120.488	1.61155	0.000314118	0.00680715	ANKRD46	8	100509752	100559784	-	5820	protein_coding	ankyrin repeat domain 46 [Source:HGNC Symbol;Acc:HGNC:27229]	-
ENSG00000164442	1180.7	405.458	1.54174	0.000314798	0.00680715	CITED2	6	139371807	139374620	-	2535	protein_coding	Cbp/p300 interacting transactivator with Glu/Asp rich carboxy-terminal domain 2 [Source:HGNC Symbol;Acc:HGNC:1987]	-
ENSG00000274737	1.38778e-17	14.6716	-6.88835	0.000315208	0.00680715	AC004466.2	12	47817451	47817966	-	516	sense_intronic	novel transcript, sense intronic to HDAC7	-
ENSG00000158517	15.2679	1.38778e-17	6.94611	0.000315208	0.00680715	NCF1	7	74773962	74789315	+	3462	protein_coding	neutrophil cytosolic factor 1 [Source:HGNC Symbol;Acc:HGNC:7660]	-
ENSG00000131097	1.38778e-17	14.6716	-6.88835	0.000315208	0.00680715	HIGD1B	17	44846353	44850480	+	861	protein_coding	HIG1 hypoxia inducible domain family member 1B [Source:HGNC Symbol;Acc:HGNC:24318]	-
ENSG00000089163	40.0846	7.3378	2.43068	0.000315485	0.00680715	SIRT4	12	120302316	120313249	+	1222	protein_coding	sirtuin 4 [Source:HGNC Symbol;Acc:HGNC:14932]	-
ENSG00000285108	40.0846	7.3378	2.43068	0.000315485	0.00680715	AC103718.1	8	129685401	129723023	-	10728	lincRNA	novel transcript	-
ENSG00000112576	3059.12	8729.31	-1.51271	0.000316748	0.00682858	CCND3	6	41934933	42050357	-	5802	protein_coding	cyclin D3 [Source:HGNC Symbol;Acc:HGNC:1585]	-
ENSG00000266947	82.082	20.9577	1.96355	0.000319994	0.00688702	AC022916.1	17	35231450	35242963	-	2814	antisense	novel transcript, antisense SLFN5	-
ENSG00000128274	858.079	292.308	1.55324	0.000320004	0.00688702	A4GALT	22	42692112	42721298	-	3407	protein_coding	alpha 1,4-galactosyltransferase (P blood group) [Source:HGNC Symbol;Acc:HGNC:18149]	-
ENSG00000137825	110.717	30.3868	1.8613	0.000322744	0.00694008	ITPKA	15	41493393	41503551	+	2092	protein_coding	inositol-trisphosphate 3-kinase A [Source:HGNC Symbol;Acc:HGNC:6178]	-
ENSG00000106462	423.788	1228.94	-1.5357	0.000325484	0.00698658	EZH2	7	148807383	148884321	-	4522	protein_coding	enhancer of zeste 2 polycomb repressive complex 2 subunit [Source:HGNC Symbol;Acc:HGNC:3527]	-
ENSG00000188095	42.948	7.3378	2.52992	0.000325735	0.00698658	MESP2	15	89760591	89778754	+	1783	protein_coding	mesoderm posterior bHLH transcription factor 2 [Source:HGNC Symbol;Acc:HGNC:29659]	bHLH
ENSG00000213397	8.58649	42.9591	-2.3054	0.000325735	0.00698658	HAUS7	X	153447666	153495516	-	3968	protein_coding	HAUS augmin like complex subunit 7 [Source:HGNC Symbol;Acc:HGNC:32979]	-
ENSG00000102879	378.927	124.678	1.6028	0.000328826	0.00704473	CORO1A	16	30182827	30189076	+	4871	protein_coding	coronin 1A [Source:HGNC Symbol;Acc:HGNC:2252]	-
ENSG00000244041	72.5371	17.8146	2.01846	0.000329003	0.00704473	LINC01011	6	2987967	2991173	+	2811	lincRNA	long intergenic non-protein coding RNA 1011 [Source:HGNC Symbol;Acc:HGNC:33812]	-
ENSG00000214900	304.477	98.4863	1.62718	0.000329643	0.00705247	LINC01588	14	49927571	50092643	-	14763	lincRNA	long intergenic non-protein coding RNA 1588 [Source:HGNC Symbol;Acc:HGNC:27503]	-
ENSG00000172339	59.1743	191.73	-1.69381	0.000330816	0.00707157	ALG14	1	94974407	95072945	-	9633	protein_coding	ALG14, UDP-N-acetylglucosaminyltransferase subunit [Source:HGNC Symbol;Acc:HGNC:28287]	-
ENSG00000189431	264.389	84.8664	1.63804	0.000332092	0.00709085	RASSF10	11	13009577	13012106	+	2530	protein_coding	Ras association domain family member 10 [Source:HGNC Symbol;Acc:HGNC:33984]	-
ENSG00000134198	45.8115	8.38548	2.43315	0.000332559	0.00709085	TSPAN2	1	115048011	115089500	-	3410	protein_coding	tetraspanin 2 [Source:HGNC Symbol;Acc:HGNC:20659]	-
ENSG00000101204	45.8115	8.38548	2.43315	0.000332559	0.00709085	CHRNA4	20	63343223	63378401	-	11049	protein_coding	cholinergic receptor nicotinic alpha 4 subunit [Source:HGNC Symbol;Acc:HGNC:1958]	-
ENSG00000043591	98.3082	27.2438	1.84689	0.000338464	0.00720479	ADRB1	10	114044056	114046908	+	2853	protein_coding	adrenoceptor beta 1 [Source:HGNC Symbol;Acc:HGNC:285]	-
ENSG00000138641	465.785	156.109	1.57639	0.000338503	0.00720479	HERC3	4	88592423	88708542	+	6981	protein_coding	HECT and RLD domain containing E3 ubiquitin protein ligase 3 [Source:HGNC Symbol;Acc:HGNC:4876]	-
ENSG00000237686	51.5384	10.4808	2.28495	0.000339042	0.00720479	AL109615.3	6	43995723	44074652	-	2296	antisense	uncharacterized LOC101929705 [Source:NCBI gene;Acc:101929705]	-
ENSG00000136999	51.5384	10.4808	2.28495	0.000339042	0.00720479	NOV	8	119416306	119424353	+	2673	protein_coding	nephroblastoma overexpressed [Source:HGNC Symbol;Acc:HGNC:7885]	-
ENSG00000145362	12.4045	55.5313	-2.15068	0.00033982	0.00721526	ANK2	4	112818109	113383740	+	18224	protein_coding	ankyrin 2 [Source:HGNC Symbol;Acc:HGNC:493]	-
ENSG00000165092	30595.1	86594.3	-1.50097	0.000341355	0.00723234	ALDH1A1	9	72900662	73080442	-	2849	protein_coding	aldehyde dehydrogenase 1 family member A1 [Source:HGNC Symbol;Acc:HGNC:402]	-
ENSG00000133794	357.928	117.345	1.60795	0.000341416	0.00723234	ARNTL	11	13276652	13387266	+	6726	protein_coding	aryl hydrocarbon receptor nuclear translocator like [Source:HGNC Symbol;Acc:HGNC:701]	bHLH
ENSG00000236924	142.215	41.9114	1.75981	0.000341483	0.00723234	AL162411.1	9	6645956	6670635	+	526	lincRNA	novel transcript	-
ENSG00000182782	29.5852	4.19477	2.78351	0.000342416	0.00723998	HCAR2	12	122701293	122703343	-	2051	protein_coding	hydroxycarboxylic acid receptor 2 [Source:HGNC Symbol;Acc:HGNC:24827]	-
ENSG00000176723	29.5852	4.19477	2.78351	0.000342416	0.00723998	ZNF843	16	31432593	31443160	-	4564	protein_coding	zinc finger protein 843 [Source:HGNC Symbol;Acc:HGNC:28710]	-
ENSG00000258441	236.709	692.523	-1.54822	0.000342713	0.00724021	LINC00641	14	21200079	21206900	-	5715	processed_transcript	long intergenic non-protein coding RNA 641 [Source:HGNC Symbol;Acc:HGNC:27511]	-
ENSG00000160469	337.884	111.059	1.60419	0.000343328	0.00724715	BRSK1	19	55282072	55312533	+	3841	protein_coding	BR serine/threonine kinase 1 [Source:HGNC Symbol;Acc:HGNC:18994]	-
ENSG00000180287	47.7205	159.252	-1.73584	0.000345049	0.0072774	PLD5	1	242082986	242524696	-	9545	protein_coding	phospholipase D family member 5 [Source:HGNC Symbol;Acc:HGNC:26879]	-
ENSG00000117280	1058.52	365.646	1.53323	0.000346195	0.00729549	RAB29	1	205767986	205775460	-	3882	protein_coding	RAB29, member RAS oncogene family [Source:HGNC Symbol;Acc:HGNC:9789]	-
ENSG00000078549	22.9038	2.09945	3.37489	0.000348534	0.00733866	ADCYAP1R1	7	31052461	31111479	+	6832	protein_coding	ADCYAP receptor type I [Source:HGNC Symbol;Acc:HGNC:242]	-
ENSG00000156500	172.758	52.3882	1.71919	0.00035096	0.00738359	FAM122C	X	134796395	134854835	+	7959	protein_coding	family with sequence similarity 122C [Source:HGNC Symbol;Acc:HGNC:25202]	-
ENSG00000119917	187.075	57.6266	1.69678	0.000355742	0.00747797	IFIT3	10	89327894	89340971	+	2640	protein_coding	interferon induced protein with tetratricopeptide repeats 3 [Source:HGNC Symbol;Acc:HGNC:5411]	-
ENSG00000101361	3181.3	8991.23	-1.49886	0.000357195	0.00750229	NOP56	20	2652145	2658393	+	5398	protein_coding	NOP56 ribonucleoprotein [Source:HGNC Symbol;Acc:HGNC:15911]	-
ENSG00000103034	1058.52	366.694	1.5291	0.000357911	0.00751107	NDRG4	16	58462846	58513628	+	9647	protein_coding	NDRG family member 4 [Source:HGNC Symbol;Acc:HGNC:14466]	-
ENSG00000060656	1631.21	569.944	1.51686	0.000358856	0.00752467	PTPRU	1	29236516	29326813	+	6682	protein_coding	protein tyrosine phosphatase, receptor type U [Source:HGNC Symbol;Acc:HGNC:9683]	-
ENSG00000228742	83.9909	22.0054	1.92668	0.000361501	0.00757385	LINC02577	7	106774955	106838480	+	4271	lincRNA	long intergenic non-protein coding RNA 2577 [Source:HGNC Symbol;Acc:HGNC:53749]	-
ENSG00000077152	658.591	1877.45	-1.51113	0.000363778	0.00761524	UBE2T	1	202331657	202341980	-	1652	protein_coding	ubiquitin conjugating enzyme E2 T [Source:HGNC Symbol;Acc:HGNC:25009]	-
ENSG00000196208	273.934	89.0572	1.61974	0.00036873	0.00771132	GREB1	2	11482341	11642788	+	12361	protein_coding	growth regulating estrogen receptor binding 1 [Source:HGNC Symbol;Acc:HGNC:24885]	-
ENSG00000080986	122.17	367.741	-1.58875	0.000368977	0.00771132	NDC80	18	2571511	2616635	+	3600	protein_coding	NDC80, kinetochore complex component [Source:HGNC Symbol;Acc:HGNC:16909]	-
ENSG00000221923	32.4487	5.24244	2.60268	0.000372105	0.00776386	ZNF880	19	52369917	52385795	+	3719	protein_coding	zinc finger protein 880 [Source:HGNC Symbol;Acc:HGNC:37249]	zf-C2H2
ENSG00000242715	32.4487	5.24244	2.60268	0.000372105	0.00776386	CCDC169	13	36222008	36297840	-	8837	protein_coding	coiled-coil domain containing 169 [Source:HGNC Symbol;Acc:HGNC:34361]	-
ENSG00000149503	859.988	2441.11	-1.505	0.00037273	0.00777048	INCENP	11	62123973	62153163	+	4473	protein_coding	inner centromere protein [Source:HGNC Symbol;Acc:HGNC:6058]	-
ENSG00000115758	1876.52	5293.95	-1.49622	0.000373189	0.00777365	ODC1	2	10439968	10448504	-	2968	protein_coding	ornithine decarboxylase 1 [Source:HGNC Symbol;Acc:HGNC:8109]	-
ENSG00000128708	452.422	1293.89	-1.5157	0.000374334	0.00778038	HAT1	2	171922448	171983682	+	6790	protein_coding	histone acetyltransferase 1 [Source:HGNC Symbol;Acc:HGNC:4821]	-
ENSG00000114698	375.109	124.678	1.5882	0.000374425	0.00778038	PLSCR4	3	146192339	146251179	-	4227	protein_coding	phospholipid scramblase 4 [Source:HGNC Symbol;Acc:HGNC:16497]	-
ENSG00000259721	19.0859	1.05178	4.03448	0.000376589	0.00778038	AC090877.2	15	32717270	32719007	-	1738	lincRNA	uncharacterized LOC100131315 [Source:NCBI gene;Acc:100131315]	-
ENSG00000268223	19.0859	1.05178	4.03448	0.000376589	0.00778038	ARL14EPL	5	116032324	116060118	+	1914	protein_coding	ADP ribosylation factor like GTPase 14 effector protein like [Source:HGNC Symbol;Acc:HGNC:44201]	-
ENSG00000198723	19.0859	1.05178	4.03448	0.000376589	0.00778038	TEX45	19	7492976	7508450	+	2912	protein_coding	testis expressed 45 [Source:HGNC Symbol;Acc:HGNC:24745]	-
ENSG00000249679	19.0859	1.05178	4.03448	0.000376589	0.00778038	AC106897.1	4	185471516	185472263	+	394	antisense	uncharacterized LOC105377590 [Source:NCBI gene;Acc:105377590]	-
ENSG00000253307	0.950504	18.8623	-4.13649	0.000376589	0.00778038	AC011676.1	8	141252286	141253292	-	397	antisense	novel transcript	-
ENSG00000157856	19.0859	1.05178	4.03448	0.000376589	0.00778038	DRC1	2	26401916	26456711	+	3048	protein_coding	dynein regulatory complex subunit 1 [Source:HGNC Symbol;Acc:HGNC:24245]	-
ENSG00000276700	0.950504	18.8623	-4.13649	0.000376589	0.00778038	RNA5-8SN2	KI270733.1	128877	129029	+	153	rRNA	RNA, 5.8S ribosomal N2 [Source:HGNC Symbol;Acc:HGNC:53521]	-
ENSG00000224888	0.950504	18.8623	-4.13649	0.000376589	0.00778038	AC138028.2	16	88731180	88741425	+	4797	antisense	uncharacterized LOC100289580 [Source:NCBI gene;Acc:100289580]	-
ENSG00000143067	290.16	94.2956	1.62038	0.000383156	0.00790958	ZNF697	1	119619422	119647773	-	5041	protein_coding	zinc finger protein 697 [Source:HGNC Symbol;Acc:HGNC:32034]	zf-C2H2
ENSG00000165548	213.801	68.1035	1.64878	0.00038367	0.00791375	TMEM63C	14	77116568	77259495	+	6363	protein_coding	transmembrane protein 63C [Source:HGNC Symbol;Acc:HGNC:23787]	-
ENSG00000166396	114.534	32.4822	1.81432	0.000384783	0.00793022	SERPINB7	18	63752935	63805376	+	2637	protein_coding	serpin family B member 7 [Source:HGNC Symbol;Acc:HGNC:13902]	-
ENSG00000128596	228.118	72.2942	1.65623	0.000385306	0.00793454	CCDC136	7	128790757	128822132	+	6188	protein_coding	coiled-coil domain containing 136 [Source:HGNC Symbol;Acc:HGNC:22225]	-
ENSG00000020181	210.938	67.0558	1.65166	0.000387642	0.00797615	ADGRA2	8	37784191	37844896	+	7061	protein_coding	adhesion G protein-coupled receptor A2 [Source:HGNC Symbol;Acc:HGNC:17849]	-
ENSG00000071967	1916.6	675.76	1.50381	0.000389936	0.00801684	CYBRD1	2	171522247	171558133	+	5176	protein_coding	cytochrome b reductase 1 [Source:HGNC Symbol;Acc:HGNC:20797]	-
ENSG00000152409	989.798	344.692	1.52151	0.000390514	0.0080222	JMY	5	79236189	79327215	+	9042	protein_coding	junction mediating and regulatory protein, p53 cofactor [Source:HGNC Symbol;Acc:HGNC:28916]	-
ENSG00000206337	36.2666	6.29012	2.50514	0.000391938	0.00803838	HCP5	6	31400702	31477506	+	3138	sense_overlapping	HLA complex P5 [Source:HGNC Symbol;Acc:HGNC:21659]	-
ENSG00000167100	36.2666	6.29012	2.50514	0.000391938	0.00803838	SAMD14	17	50110040	50129882	-	7016	protein_coding	sterile alpha motif domain containing 14 [Source:HGNC Symbol;Acc:HGNC:27312]	-
ENSG00000099785	546.917	186.492	1.55161	0.00039471	0.00808868	2023-03-02	19	8413270	8439017	+	2216	protein_coding	membrane associated ring-CH-type finger 2 [Source:HGNC Symbol;Acc:HGNC:28038]	-
ENSG00000205517	88.7634	24.1007	1.87576	0.000398446	0.00815202	RGL3	19	11384341	11419342	-	4358	protein_coding	ral guanine nucleotide dissociation stimulator like 3 [Source:HGNC Symbol;Acc:HGNC:30282]	-
ENSG00000198929	88.7634	24.1007	1.87576	0.000398446	0.00815202	NOS1AP	1	162069774	162370475	+	7771	protein_coding	nitric oxide synthase 1 adaptor protein [Source:HGNC Symbol;Acc:HGNC:16859]	-
ENSG00000181444	274.888	90.1049	1.60791	0.000399236	0.00816159	ZNF467	7	149764182	149773479	-	2734	protein_coding	zinc finger protein 467 [Source:HGNC Symbol;Acc:HGNC:23154]	zf-C2H2
ENSG00000143476	454.331	1291.8	-1.50729	0.000402739	0.00822654	DTL	1	212035553	212107400	+	4916	protein_coding	denticleless E3 ubiquitin protein ligase homolog [Source:HGNC Symbol;Acc:HGNC:30288]	-
ENSG00000170745	105.944	29.3392	1.84822	0.000403707	0.00823966	KCNS3	2	17877847	18361616	+	3131	protein_coding	potassium voltage-gated channel modifier subfamily S member 3 [Source:HGNC Symbol;Acc:HGNC:6302]	-
ENSG00000268798	7.632	38.7683	-2.3251	0.000404469	0.00824857	AC027307.3	19	1440839	1441938	+	1100	lincRNA	novel transcript	-
ENSG00000108684	57.2653	12.5762	2.1764	0.000407477	0.0083032	ASIC2	17	33013087	34174964	-	5597	protein_coding	acid sensing ion channel subunit 2 [Source:HGNC Symbol;Acc:HGNC:99]	-
ENSG00000135406	53.4474	11.5285	2.20133	0.000411285	0.00836059	PRPH	12	49293252	49298686	+	4353	protein_coding	peripherin [Source:HGNC Symbol;Acc:HGNC:9461]	-
ENSG00000249378	53.4474	11.5285	2.20133	0.000411285	0.00836059	LINC01060	4	188400736	188681051	+	3202	lincRNA	long intergenic non-protein coding RNA 1060 [Source:HGNC Symbol;Acc:HGNC:49081]	-
ENSG00000221845	53.4474	11.5285	2.20133	0.000411285	0.00836059	C7orf65	7	47655244	47661648	+	2911	lincRNA	chromosome 7 open reading frame 65 [Source:HGNC Symbol;Acc:HGNC:34432]	-
ENSG00000181027	225.255	651.664	-1.53201	0.000412698	0.0083822	FKRP	19	46746046	46776988	+	5081	protein_coding	fukutin related protein [Source:HGNC Symbol;Acc:HGNC:17997]	-
ENSG00000120211	51.5384	165.538	-1.6809	0.000413173	0.0083822	INSL4	9	5231419	5235304	+	1952	protein_coding	insulin like 4 [Source:HGNC Symbol;Acc:HGNC:6087]	-
ENSG00000273443	50.5839	10.4808	2.25805	0.000414119	0.0083822	AL645608.8	1	1062208	1063288	-	829	lincRNA	novel transcript	-
ENSG00000162814	11.45	51.3405	-2.15202	0.000414119	0.0083822	SPATA17	1	217631324	217871696	+	6515	protein_coding	spermatogenesis associated 17 [Source:HGNC Symbol;Acc:HGNC:25184]	-
ENSG00000103489	11.45	51.3405	-2.15202	0.000414119	0.0083822	XYLT1	16	17101769	17470881	-	11004	protein_coding	xylosyltransferase 1 [Source:HGNC Symbol;Acc:HGNC:15516]	-
ENSG00000171931	44.857	8.38548	2.40286	0.000415	0.0083822	FBXW10	17	18744024	18779349	+	4390	protein_coding	F-box and WD repeat domain containing 10 [Source:HGNC Symbol;Acc:HGNC:1211]	-
ENSG00000274104	44.857	8.38548	2.40286	0.000415	0.0083822	AC020910.4	19	34733298	34733837	-	540	lincRNA	novel transcript	-
ENSG00000167371	44.857	8.38548	2.40286	0.000415	0.0083822	PRRT2	16	29811382	29815892	+	3755	protein_coding	proline rich transmembrane protein 2 [Source:HGNC Symbol;Acc:HGNC:30500]	-
ENSG00000100739	47.7205	9.43316	2.32431	0.000415552	0.00838665	BDKRB1	14	96255824	96268967	+	2758	protein_coding	bradykinin receptor B1 [Source:HGNC Symbol;Acc:HGNC:1029]	-
ENSG00000133119	482.012	1366.18	-1.50276	0.000418396	0.00843164	RFC3	13	33818049	33966558	+	2874	protein_coding	replication factor C subunit 3 [Source:HGNC Symbol;Acc:HGNC:9971]	-
ENSG00000183508	25.7673	3.1471	2.98628	0.000419448	0.00843164	TENT5C	1	117605934	117628372	+	5751	protein_coding	terminal nucleotidyltransferase 5C [Source:HGNC Symbol;Acc:HGNC:24712]	-
ENSG00000224786	25.7673	3.1471	2.98628	0.000419448	0.00843164	CETN4P	4	122728532	122732482	-	3858	transcribed_unitary_pseudogene	centrin 4, pseudogene [Source:HGNC Symbol;Acc:HGNC:35450]	-
ENSG00000153930	25.7673	3.1471	2.98628	0.000419448	0.00843164	ANKFN1	17	55882301	56511659	+	7498	protein_coding	ankyrin repeat and fibronectin type III domain containing 1 [Source:HGNC Symbol;Acc:HGNC:26766]	-
ENSG00000185869	25.7673	3.1471	2.98628	0.000419448	0.00843164	ZNF829	19	36888124	36916291	-	7742	protein_coding	zinc finger protein 829 [Source:HGNC Symbol;Acc:HGNC:34032]	zf-C2H2
ENSG00000012822	908.667	317.452	1.51687	0.000420136	0.00843875	CALCOCO1	12	53708517	53727745	-	8898	protein_coding	calcium binding and coiled-coil domain 1 [Source:HGNC Symbol;Acc:HGNC:29306]	-
ENSG00000123473	280.615	803.578	-1.5174	0.000421438	0.00845819	STIL	1	47250139	47314147	-	7291	protein_coding	STIL, centriolar assembly protein [Source:HGNC Symbol;Acc:HGNC:10879]	-
ENSG00000198056	97.3537	293.356	-1.59003	0.000426549	0.00855397	PRIM1	12	56731596	56752373	-	2437	protein_coding	DNA primase subunit 1 [Source:HGNC Symbol;Acc:HGNC:9369]	-
ENSG00000112081	2655.38	7398.75	-1.47832	0.000429558	0.0086066	SRSF3	6	36594353	36605600	+	7118	protein_coding	serine and arginine rich splicing factor 3 [Source:HGNC Symbol;Acc:HGNC:10785]	-
ENSG00000168785	457.195	156.109	1.54955	0.000429853	0.0086066	TSPAN5	4	98470367	98658629	-	7430	protein_coding	tetraspanin 5 [Source:HGNC Symbol;Acc:HGNC:17753]	-
ENSG00000164855	231.936	668.427	-1.5265	0.00043223	0.00864734	TMEM184A	7	1542235	1560821	-	7805	protein_coding	transmembrane protein 184A [Source:HGNC Symbol;Acc:HGNC:28797]	-
ENSG00000067533	377.973	1072.83	-1.50474	0.000435054	0.00869696	RRP15	1	218285287	218337983	+	7883	protein_coding	ribosomal RNA processing 15 homolog [Source:HGNC Symbol;Acc:HGNC:24255]	-
ENSG00000114812	125.034	36.6729	1.76627	0.000435967	0.00870283	VIPR1	3	42489299	42537573	+	7384	protein_coding	vasoactive intestinal peptide receptor 1 [Source:HGNC Symbol;Acc:HGNC:12694]	-
ENSG00000125378	203.302	587.755	-1.53098	0.000436036	0.00870283	BMP4	14	53949736	53958761	-	3082	protein_coding	bone morphogenetic protein 4 [Source:HGNC Symbol;Acc:HGNC:1071]	-
ENSG00000168779	167.031	51.3405	1.69967	0.000437125	0.00871359	SHOX2	3	158095954	158106503	-	5045	protein_coding	short stature homeobox 2 [Source:HGNC Symbol;Acc:HGNC:10854]	Homeobox
ENSG00000063244	2467.34	6866.53	-1.47657	0.000437265	0.00871359	U2AF2	19	55654146	55674715	+	4115	protein_coding	U2 small nuclear RNA auxiliary factor 2 [Source:HGNC Symbol;Acc:HGNC:23156]	-
ENSG00000166206	847.58	2371.96	-1.48451	0.000441538	0.00879182	GABRB3	15	26543546	26939539	-	13886	protein_coding	gamma-aminobutyric acid type A receptor beta3 subunit [Source:HGNC Symbol;Acc:HGNC:4083]	-
ENSG00000159450	90.6723	25.1484	1.84532	0.000442375	0.00880157	TCHH	1	152106317	152115454	-	6995	protein_coding	trichohyalin [Source:HGNC Symbol;Acc:HGNC:11791]	-
ENSG00000175305	36.2666	122.583	-1.75336	0.000443675	0.00882048	CCNE2	8	94879770	94896678	-	4397	protein_coding	cyclin E2 [Source:HGNC Symbol;Acc:HGNC:1590]	-
ENSG00000169418	70.6281	17.8146	1.98005	0.000444487	0.00882969	NPR1	1	153678637	153693992	+	5003	protein_coding	natriuretic peptide receptor 1 [Source:HGNC Symbol;Acc:HGNC:7943]	-
ENSG00000166166	420.924	1190.17	-1.49924	0.000445861	0.00885003	TRMT61A	14	103529184	103537073	+	3229	protein_coding	tRNA methyltransferase 61A [Source:HGNC Symbol;Acc:HGNC:23790]	-
ENSG00000143816	359.837	121.535	1.56505	0.0004659	0.00924053	WNT9A	1	227918656	227947898	-	3971	protein_coding	Wnt family member 9A [Source:HGNC Symbol;Acc:HGNC:12778]	-
ENSG00000244242	98.3082	28.2915	1.79268	0.000467586	0.0092667	IFITM10	11	1732410	1750591	-	4784	protein_coding	interferon induced transmembrane protein 10 [Source:HGNC Symbol;Acc:HGNC:40022]	-
ENSG00000271254	212.847	610.804	-1.52031	0.000470017	0.00930759	AC240274.1	KI270711.1	4612	29626	-	4520	protein_coding	neuroblastoma breakpoint family member 1 [Source:NCBI gene;Acc:102724250]	-
ENSG00000181856	62.0378	14.6716	2.07128	0.000471263	0.00932497	SLC2A4	17	7281667	7288257	+	4046	protein_coding	solute carrier family 2 member 4 [Source:HGNC Symbol;Acc:HGNC:11009]	-
ENSG00000260007	41.9935	138.298	-1.71639	0.00047512	0.00939393	AC107871.1	15	68184032	68229718	-	7276	protein_coding	novel protein	-
ENSG00000187634	143.169	416.982	-1.54139	0.00048028	0.00948854	SAMD11	1	923928	944581	+	4166	protein_coding	sterile alpha motif domain containing 11 [Source:HGNC Symbol;Acc:HGNC:28706]	-
ENSG00000139278	380.836	129.917	1.55073	0.000482623	0.00952737	GLIPR1	12	75480680	75503853	+	6273	protein_coding	GLI pathogenesis related 1 [Source:HGNC Symbol;Acc:HGNC:17001]	-
ENSG00000182796	322.612	108.963	1.56494	0.000484327	0.00955356	TMEM198B	12	55829608	55836246	+	4377	transcribed_unitary_pseudogene	transmembrane protein 198B (pseudogene) [Source:HGNC Symbol;Acc:HGNC:43629]	-
ENSG00000223573	170.849	53.4359	1.67467	0.000486804	0.00959493	TINCR	19	5558167	5578349	-	4429	protein_coding	TINCR ubiquitin domain containing [Source:HGNC Symbol;Acc:HGNC:14607]	-
ENSG00000245680	239.572	78.5803	1.60678	0.000489588	0.00964229	ZNF585B	19	37181579	37218153	-	7538	protein_coding	zinc finger protein 585B [Source:HGNC Symbol;Acc:HGNC:30948]	zf-C2H2
ENSG00000159917	35.3121	118.392	-1.74156	0.000496989	0.00978043	ZNF235	19	44228729	44305046	-	5989	protein_coding	zinc finger protein 235 [Source:HGNC Symbol;Acc:HGNC:12866]	zf-C2H2
ENSG00000078401	967.845	2675.79	-1.46699	0.000503263	0.00989621	EDN1	6	12290363	12297194	+	2033	protein_coding	endothelin 1 [Source:HGNC Symbol;Acc:HGNC:3176]	-
ENSG00000071073	406.607	139.346	1.54417	0.000505409	0.00992948	MGAT4A	2	98619106	98731126	-	9630	protein_coding	alpha-1,3-mannosyl-glycoprotein 4-beta-N-acetylglucosaminyltransferase A [Source:HGNC Symbol;Acc:HGNC:7047]	-
ENSG00000171119	49.6294	10.4808	2.23064	0.000506343	0.00992948	NRTN	19	5823802	5828324	+	1109	protein_coding	neurturin [Source:HGNC Symbol;Acc:HGNC:8007]	-
ENSG00000235142	1.905	22.0054	-3.44348	0.000506526	0.00992948	LINC02532	6	106717452	106787541	-	6750	lincRNA	long intergenic non-protein coding RNA 2532 [Source:HGNC Symbol;Acc:HGNC:53549]	-
ENSG00000171060	21.9493	2.09945	3.31383	0.000506526	0.00992948	C8orf74	8	10672637	10700593	+	5346	protein_coding	chromosome 8 open reading frame 74 [Source:HGNC Symbol;Acc:HGNC:32296]	-
ENSG00000088899	752.131	266.116	1.49852	0.000511737	0.0100239	LZTS3	20	3162617	3173592	-	5395	protein_coding	leucine zipper tumor suppressor family member 3 [Source:HGNC Symbol;Acc:HGNC:30139]	-
ENSG00000113273	161.304	464.128	-1.52396	0.000514056	0.0100615	ARSB	5	78777209	78986087	-	9053	protein_coding	arylsulfatase B [Source:HGNC Symbol;Acc:HGNC:714]	-
ENSG00000100664	2749.87	7550.67	-1.4572	0.00051452	0.0100628	EIF5	14	103333544	103345025	+	8505	protein_coding	eukaryotic translation initiation factor 5 [Source:HGNC Symbol;Acc:HGNC:3299]	-
ENSG00000147614	14.3134	1.38778e-17	6.85378	0.000517265	0.010093	ATP6V0D2	8	85987323	86154228	+	3010	protein_coding	ATPase H+ transporting V0 subunit d2 [Source:HGNC Symbol;Acc:HGNC:18266]	-
ENSG00000243491	14.3134	1.38778e-17	6.85378	0.000517265	0.010093	AC082651.3	2	9757496	9770341	-	1947	lincRNA	novel transcript	-
ENSG00000124772	14.3134	1.38778e-17	6.85378	0.000517265	0.010093	CPNE5	6	36740775	36840002	-	6330	protein_coding	copine 5 [Source:HGNC Symbol;Acc:HGNC:2318]	-
ENSG00000120262	43.9025	8.38548	2.37192	0.000518548	0.0101103	CCDC170	6	151494030	151621193	+	5419	protein_coding	coiled-coil domain containing 170 [Source:HGNC Symbol;Acc:HGNC:21177]	-
ENSG00000206503	3168.89	1150.36	1.4618	0.000519826	0.0101274	HLA-A	6	29941260	29945884	+	2710	protein_coding	major histocompatibility complex, class I, A [Source:HGNC Symbol;Acc:HGNC:4931]	-
ENSG00000260430	41.0391	7.3378	2.46453	0.000521035	0.0101275	AC099518.1	16	19086856	19098110	+	841	lincRNA	novel transcript	-
ENSG00000164989	8.58649	40.8637	-2.23347	0.000521035	0.0101275	CCDC171	9	15553086	16061663	+	12153	protein_coding	coiled-coil domain containing 171 [Source:HGNC Symbol;Acc:HGNC:29828]	-
ENSG00000247345	8.58649	40.8637	-2.23347	0.000521035	0.0101275	AC092343.1	5	59039761	59063503	+	729	antisense	novel transcript	-
ENSG00000168676	97.3537	28.2915	1.77862	0.000523224	0.0101623	KCTD19	16	67289428	67326763	-	7383	protein_coding	potassium channel tetramerization domain containing 19 [Source:HGNC Symbol;Acc:HGNC:24753]	-
ENSG00000100726	425.697	1184.94	-1.47662	0.000526076	0.0102098	TELO2	16	1493344	1510457	+	4239	protein_coding	telomere maintenance 2 [Source:HGNC Symbol;Acc:HGNC:29099]	-
ENSG00000156587	1372.55	493.463	1.47562	0.000529014	0.010259	UBE2L6	11	57551656	57568284	-	2197	protein_coding	ubiquitin conjugating enzyme E2 L6 [Source:HGNC Symbol;Acc:HGNC:12490]	-
ENSG00000153291	119.307	35.6253	1.74037	0.000534791	0.0103631	SLC25A27	6	46652915	46678193	+	3288	protein_coding	solute carrier family 25 member 27 [Source:HGNC Symbol;Acc:HGNC:21065]	-
ENSG00000176399	94.4903	27.2438	1.78982	0.000536078	0.01038	DMRTA1	9	22446841	22455740	+	5569	protein_coding	DMRT like family A1 [Source:HGNC Symbol;Acc:HGNC:13826]	DM
ENSG00000226696	81.1275	22.0054	1.87672	0.000537939	0.0104081	LENG8-AS1	19	54444813	54449045	-	1248	antisense	LENG8 antisense RNA 1 [Source:HGNC Symbol;Acc:HGNC:40705]	-
ENSG00000186193	560.279	1551.62	-1.46934	0.000538845	0.0104177	SAPCD2	9	137062124	137070588	-	3848	protein_coding	suppressor APC domain containing 2 [Source:HGNC Symbol;Acc:HGNC:28055]	-
ENSG00000175984	105.944	30.3868	1.79781	0.000542953	0.0104891	DENND2C	1	114582848	114670422	-	7413	protein_coding	DENN domain containing 2C [Source:HGNC Symbol;Acc:HGNC:24748]	-
ENSG00000131746	4628.3	1689.92	1.45346	0.000543579	0.0104913	TNS4	17	40475828	40501597	-	4847	protein_coding	tensin 4 [Source:HGNC Symbol;Acc:HGNC:24352]	-
ENSG00000161328	63.9467	15.7193	2.01619	0.000543898	0.0104913	LRRC56	11	537527	554916	+	2769	protein_coding	leucine rich repeat containing 56 [Source:HGNC Symbol;Acc:HGNC:25430]	-
ENSG00000189195	116.443	34.5776	1.74828	0.000546819	0.0105396	BTBD8	1	92080305	92184725	+	6887	protein_coding	BTB domain containing 8 [Source:HGNC Symbol;Acc:HGNC:21019]	-
ENSG00000169607	319.749	895.774	-1.48581	0.000547482	0.0105444	CKAP2L	2	112736607	112764677	-	5219	protein_coding	cytoskeleton associated protein 2 like [Source:HGNC Symbol;Acc:HGNC:26877]	-
ENSG00000121753	1335.32	481.939	1.47004	0.000549734	0.0105797	ADGRB2	1	31727117	31764893	-	7756	protein_coding	adhesion G protein-coupled receptor B2 [Source:HGNC Symbol;Acc:HGNC:944]	-
ENSG00000099308	422.833	146.68	1.52667	0.00055354	0.0106448	MAST3	19	18097793	18151692	+	6772	protein_coding	microtubule associated serine/threonine kinase 3 [Source:HGNC Symbol;Acc:HGNC:19036]	-
ENSG00000165474	113.58	33.5299	1.75663	0.000559578	0.0107528	GJB2	13	20187463	20193010	-	2546	protein_coding	gap junction protein beta 2 [Source:HGNC Symbol;Acc:HGNC:4284]	-
ENSG00000142920	125.034	37.7206	1.72576	0.000560887	0.0107697	AZIN2	1	33081104	33120530	+	6559	protein_coding	antizyme inhibitor 2 [Source:HGNC Symbol;Acc:HGNC:29957]	-
ENSG00000100749	288.251	806.721	-1.48432	0.000562395	0.0107905	VRK1	14	96797304	96931722	+	2744	protein_coding	vaccinia related kinase 1 [Source:HGNC Symbol;Acc:HGNC:12718]	-
ENSG00000178409	63.9467	195.921	-1.61332	0.00056998	0.0109251	BEND3	6	107065182	107115269	-	6839	protein_coding	BEN domain containing 3 [Source:HGNC Symbol;Acc:HGNC:23040]	-
ENSG00000167644	225.255	74.3896	1.59687	0.000570278	0.0109251	C19orf33	19	38304161	38305009	+	617	protein_coding	chromosome 19 open reading frame 33 [Source:HGNC Symbol;Acc:HGNC:16668]	-
ENSG00000169330	14.3134	58.6743	-2.02541	0.000573157	0.010972	KIAA1024	15	79432516	79472290	+	6800	protein_coding	KIAA1024 [Source:HGNC Symbol;Acc:HGNC:29172]	-
ENSG00000138100	18.1314	1.05178	3.96097	0.000575412	0.0109736	TRIM54	2	27282392	27307439	+	2764	protein_coding	tripartite motif containing 54 [Source:HGNC Symbol;Acc:HGNC:16008]	-
ENSG00000267375	0.950504	17.8146	-4.05458	0.000575412	0.0109736	AC008649.2	19	38683873	38693606	-	242	antisense	novel transcript, antisense to ACTN4	-
ENSG00000264808	18.1314	1.05178	3.96097	0.000575412	0.0109736	AC068025.1	17	29369717	29390777	-	762	antisense	novel transcript, antisense to TAOK1	-
ENSG00000241158	0.950504	17.8146	-4.05458	0.000575412	0.0109736	ADAMTS9-AS1	3	64561322	64592757	+	6949	processed_transcript	ADAMTS9 antisense RNA 1 [Source:HGNC Symbol;Acc:HGNC:40625]	-
ENSG00000168843	0.950504	17.8146	-4.05458	0.000575412	0.0109736	FSTL5	4	161383897	162164035	-	5355	protein_coding	follistatin like 5 [Source:HGNC Symbol;Acc:HGNC:21386]	-
ENSG00000172602	320.703	110.011	1.54259	0.000576956	0.0109887	RND1	12	48857145	48865898	-	3976	protein_coding	Rho family GTPase 1 [Source:HGNC Symbol;Acc:HGNC:18314]	-
ENSG00000144824	2348.03	857.01	1.45394	0.000577294	0.0109887	PHLDB2	3	111732497	111976517	+	12309	protein_coding	pleckstrin homology like domain family B member 2 [Source:HGNC Symbol;Acc:HGNC:29573]	-
ENSG00000160298	117.398	340.501	-1.53519	0.000577504	0.0109887	C21orf58	21	46300181	46323875	-	5315	protein_coding	chromosome 21 open reading frame 58 [Source:HGNC Symbol;Acc:HGNC:1300]	-
ENSG00000261801	85.8999	24.1007	1.82852	0.000580014	0.0110281	LOXL1-AS1	15	73908071	73928248	-	4221	antisense	LOXL1 antisense RNA 1 [Source:HGNC Symbol;Acc:HGNC:44169]	-
ENSG00000138821	1484.22	538.514	1.46245	0.000583421	0.0110846	SLC39A8	4	102251041	102431258	-	6480	protein_coding	solute carrier family 39 member 8 [Source:HGNC Symbol;Acc:HGNC:20862]	-
ENSG00000127220	250.071	83.8187	1.57566	0.000584574	0.0110981	ABHD8	19	17292131	17310236	-	2210	protein_coding	abhydrolase domain containing 8 [Source:HGNC Symbol;Acc:HGNC:23759]	-
ENSG00000059804	946.846	2585.69	-1.44922	0.000586729	0.0111307	SLC2A3	12	7919230	7936275	-	6159	protein_coding	solute carrier family 2 member 3 [Source:HGNC Symbol;Acc:HGNC:11007]	-
ENSG00000131409	238.618	79.628	1.58194	0.00058808	0.0111406	LRRC4B	19	50516892	50568045	-	3121	protein_coding	leucine rich repeat containing 4B [Source:HGNC Symbol;Acc:HGNC:25042]	-
ENSG00000180279	24.8128	3.1471	2.9321	0.000589	0.0111406	LINC01869	19	50808874	50818880	+	1416	lincRNA	long intergenic non-protein coding RNA 1869 [Source:HGNC Symbol;Acc:HGNC:25050]	-
ENSG00000281903	24.8128	3.1471	2.9321	0.000589	0.0111406	LINC02246	21	14819699	14918552	-	3635	lincRNA	long intergenic non-protein coding RNA 2246 [Source:HGNC Symbol;Acc:HGNC:53135]	-
ENSG00000123933	1128.2	407.553	1.4687	0.000589013	0.0111406	MXD4	4	2247432	2262294	-	7058	protein_coding	MAX dimerization protein 4 [Source:HGNC Symbol;Acc:HGNC:13906]	bHLH
ENSG00000145996	64.9012	198.016	-1.60732	0.000594775	0.0112412	CDKAL1	6	20534457	21232404	+	4602	protein_coding	CDK5 regulatory subunit associated protein 1 like 1 [Source:HGNC Symbol;Acc:HGNC:21050]	-
ENSG00000047346	377.018	130.965	1.52462	0.000596731	0.0112697	FAM214A	15	52581317	52709817	-	9832	protein_coding	family with sequence similarity 214 member A [Source:HGNC Symbol;Acc:HGNC:25609]	-
ENSG00000106351	955.437	344.692	1.47054	0.000599087	0.0113058	AGFG2	7	100539211	100568219	+	5478	protein_coding	ArfGAP with FG repeats 2 [Source:HGNC Symbol;Acc:HGNC:5177]	-
ENSG00000148346	890.531	320.595	1.47358	0.000599686	0.0113086	LCN2	9	128149071	128153455	+	1598	protein_coding	lipocalin 2 [Source:HGNC Symbol;Acc:HGNC:6526]	-
ENSG00000112992	105.944	309.071	-1.54345	0.000602244	0.0113484	NNT	5	43602692	43707405	+	8245	protein_coding	nicotinamide nucleotide transhydrogenase [Source:HGNC Symbol;Acc:HGNC:7863]	-
ENSG00000152784	51.5384	11.5285	2.14899	0.000604137	0.0113756	PRDM8	4	80183879	80204329	+	4588	protein_coding	PR/SET domain 8 [Source:HGNC Symbol;Acc:HGNC:13993]	zf-C2H2
ENSG00000168268	554.552	1520.19	-1.45464	0.000605532	0.0113934	NT5DC2	3	52524385	52535054	-	4719	protein_coding	5'-nucleotidase domain containing 2 [Source:HGNC Symbol;Acc:HGNC:25717]	-
ENSG00000259943	153.668	49.2452	1.63944	0.000613378	0.0115324	AL050341.2	1	40256427	40257967	-	1541	antisense	novel transcript, antisense to ZMPSTE24	-
ENSG00000130700	80.173	22.0054	1.85967	0.000614658	0.0115379	GATA5	20	62463497	62475970	-	2595	protein_coding	GATA binding protein 5 [Source:HGNC Symbol;Acc:HGNC:15802]	zf-GATA
ENSG00000198915	421.879	147.728	1.51315	0.000614709	0.0115379	RASGEF1A	10	43194535	43266919	-	6073	protein_coding	RasGEF domain family member 1A [Source:HGNC Symbol;Acc:HGNC:24246]	-
ENSG00000187605	501.101	1375.61	-1.45666	0.000615038	0.0115379	TET3	2	73986404	74108176	+	12271	protein_coding	tet methylcytosine dioxygenase 3 [Source:HGNC Symbol;Acc:HGNC:28313]	-
ENSG00000253616	112.626	33.5299	1.74447	0.000617142	0.0115688	AC107959.3	8	23071377	23074488	-	881	antisense	novel transcript	-
ENSG00000104783	1535.76	560.515	1.45394	0.00061963	0.0116068	KCNN4	19	43766533	43781261	-	3408	protein_coding	potassium calcium-activated channel subfamily N member 4 [Source:HGNC Symbol;Acc:HGNC:6293]	-
ENSG00000198373	318.794	882.154	-1.46802	0.00062979	0.0117884	WWP2	16	69762306	69941741	+	9015	protein_coding	WW domain containing E3 ubiquitin protein ligase 2 [Source:HGNC Symbol;Acc:HGNC:16804]	-
ENSG00000090530	397.062	1092.74	-1.4602	0.000630785	0.0117983	P3H2	3	189956728	190122437	-	5605	protein_coding	prolyl 3-hydroxylase 2 [Source:HGNC Symbol;Acc:HGNC:19317]	-
ENSG00000089060	1033.7	376.123	1.45826	0.000641401	0.011988	SLC8B1	12	113298759	113359493	-	6768	protein_coding	solute carrier family 8 member B1 [Source:HGNC Symbol;Acc:HGNC:26175]	-
ENSG00000103356	435.242	1192.27	-1.45354	0.000646016	0.0120653	EARS2	16	23522014	23557731	-	5730	protein_coding	glutamyl-tRNA synthetase 2, mitochondrial [Source:HGNC Symbol;Acc:HGNC:29419]	-
ENSG00000156966	182.303	59.722	1.6081	0.000648912	0.0121105	B3GNT7	2	231395543	231401164	+	3806	protein_coding	UDP-GlcNAc:betaGal beta-1,3-N-acetylglucosaminyltransferase 7 [Source:HGNC Symbol;Acc:HGNC:18811]	-
ENSG00000185507	269.161	92.2002	1.54443	0.000658363	0.0122778	IRF7	11	612553	615999	-	2628	protein_coding	interferon regulatory factor 7 [Source:HGNC Symbol;Acc:HGNC:6122]	IRF
ENSG00000101945	226.209	629.662	-1.47638	0.000659192	0.0122842	SUV39H1	X	48695554	48709012	+	3368	protein_coding	suppressor of variegation 3-9 homolog 1 [Source:HGNC Symbol;Acc:HGNC:11479]	-
ENSG00000009724	8.58649	39.816	-2.19611	0.000660415	0.0122889	MASP2	1	11026523	11047233	-	4251	protein_coding	mannan binding lectin serine peptidase 2 [Source:HGNC Symbol;Acc:HGNC:6902]	-
ENSG00000279730	8.58649	39.816	-2.19611	0.000660415	0.0122889	SETD8P1	13	18297554	18298733	+	1180	processed_pseudogene	SET domain containing 8 pseudogene 1 [Source:HGNC Symbol;Acc:HGNC:30088]	-
ENSG00000167011	30.5397	5.24244	2.51556	0.000660977	0.0122903	NAT16	7	101170493	101180276	-	3871	protein_coding	N-acetyltransferase 16 (putative) [Source:HGNC Symbol;Acc:HGNC:22030]	-
ENSG00000169583	60.1288	14.6716	2.02628	0.000661742	0.0122955	CLIC3	9	136994635	136996803	-	1177	protein_coding	chloride intracellular channel 3 [Source:HGNC Symbol;Acc:HGNC:2064]	-
ENSG00000013016	1065.2	388.695	1.45414	0.000670788	0.0124544	EHD3	2	31234337	31269447	+	4636	protein_coding	EH domain containing 3 [Source:HGNC Symbol;Acc:HGNC:3244]	-
ENSG00000120800	535.463	1456.29	-1.44321	0.000672339	0.012474	UTP20	12	101280109	101386616	+	10024	protein_coding	UTP20, small subunit processome component [Source:HGNC Symbol;Acc:HGNC:17897]	-
ENSG00000143458	86.8544	255.639	-1.55598	0.000674794	0.0125104	GABPB2	1	151070578	151125542	+	9189	protein_coding	GA binding protein transcription factor subunit beta 2 [Source:HGNC Symbol;Acc:HGNC:28441]	-
ENSG00000167123	1756.25	647.473	1.43944	0.000680536	0.0126075	CERCAM	9	128411751	128437351	+	6059	protein_coding	cerebral endothelial cell adhesion molecule [Source:HGNC Symbol;Acc:HGNC:23723]	-
ENSG00000026950	345.52	120.488	1.51897	0.000681099	0.0126075	BTN3A1	6	26402237	26415216	+	5547	protein_coding	butyrophilin subfamily 3 member A1 [Source:HGNC Symbol;Acc:HGNC:1138]	-
ENSG00000162063	363.655	994.257	-1.45071	0.000681526	0.0126075	CCNF	16	2429394	2458854	+	6309	protein_coding	cyclin F [Source:HGNC Symbol;Acc:HGNC:1591]	-
ENSG00000163535	291.114	801.483	-1.46067	0.000684255	0.0126487	SGO2	2	200510008	200583782	+	6022	protein_coding	shugoshin 2 [Source:HGNC Symbol;Acc:HGNC:30812]	-
ENSG00000176208	244.345	675.76	-1.46709	0.000686848	0.0126874	ATAD5	17	30831970	30895869	+	7075	protein_coding	ATPase family, AAA domain containing 5 [Source:HGNC Symbol;Acc:HGNC:25752]	-
ENSG00000268573	146.987	47.1498	1.63793	0.000690709	0.0127494	AC011815.1	18	35280867	35290201	-	4382	lincRNA	novel transcript	-
ENSG00000169429	14826	5539.11	1.42039	0.000691786	0.0127599	CXCL8	4	73740506	73743716	+	2274	protein_coding	C-X-C motif chemokine ligand 8 [Source:HGNC Symbol;Acc:HGNC:6025]	-
ENSG00000115009	2018.73	747.003	1.43412	0.000692772	0.0127688	CCL20	2	227805739	227817564	+	1594	protein_coding	C-C motif chemokine ligand 20 [Source:HGNC Symbol;Acc:HGNC:10619]	-
ENSG00000104537	69.6736	206.398	-1.56493	0.000697959	0.0128551	ANXA13	8	123680794	123737407	-	3806	protein_coding	annexin A13 [Source:HGNC Symbol;Acc:HGNC:536]	-
ENSG00000106992	288.251	99.534	1.53296	0.000700106	0.0128852	AK1	9	127866480	127877743	-	2667	protein_coding	adenylate kinase 1 [Source:HGNC Symbol;Acc:HGNC:361]	-
ENSG00000205609	62.0378	187.54	-1.59392	0.000706879	0.0129961	EIF3CL	16	28379579	28403879	-	3091	protein_coding	eukaryotic translation initiation factor 3 subunit C like [Source:HGNC Symbol;Acc:HGNC:26347]	-
ENSG00000103888	261.525	90.1049	1.53605	0.00070716	0.0129961	CEMIP	15	80779343	80951776	+	7621	protein_coding	cell migration inducing hyaluronidase 1 [Source:HGNC Symbol;Acc:HGNC:29213]	-
ENSG00000105605	1214.1	446.318	1.44351	0.00071484	0.0131277	CACNG7	19	53909335	53943941	+	2800	protein_coding	calcium voltage-gated channel auxiliary subunit gamma 7 [Source:HGNC Symbol;Acc:HGNC:13626]	-
ENSG00000196967	167.986	54.4836	1.62235	0.000716849	0.0131551	ZNF585A	19	37106734	37172741	-	10758	protein_coding	zinc finger protein 585A [Source:HGNC Symbol;Acc:HGNC:26305]	zf-C2H2
ENSG00000168890	291.114	100.582	1.53212	0.000719294	0.0131904	TMEM150A	2	85598548	85603196	-	3094	protein_coding	transmembrane protein 150A [Source:HGNC Symbol;Acc:HGNC:24677]	-
ENSG00000168874	41.9935	133.06	-1.66073	0.000720484	0.0132026	ATOH8	2	85751344	85788066	+	6076	protein_coding	atonal bHLH transcription factor 8 [Source:HGNC Symbol;Acc:HGNC:24126]	bHLH
ENSG00000092295	17.1769	64.9604	-1.911	0.000726766	0.0133081	TGM1	14	24249114	24264432	-	3735	protein_coding	transglutaminase 1 [Source:HGNC Symbol;Acc:HGNC:11777]	-
ENSG00000108312	1477.54	3951.87	-1.41926	0.000729849	0.0133549	UBTF	17	44205033	44221626	-	6993	protein_coding	upstream binding transcription factor [Source:HGNC Symbol;Acc:HGNC:12511]	HMG
ENSG00000180089	12.4045	51.3405	-2.03774	0.000733197	0.0134064	TMEM86B	19	55226639	55229264	-	2626	protein_coding	transmembrane protein 86B [Source:HGNC Symbol;Acc:HGNC:28448]	-
ENSG00000162729	1008.89	370.884	1.44344	0.000735252	0.0134291	IGSF8	1	160091340	160098943	-	2592	protein_coding	immunoglobulin superfamily member 8 [Source:HGNC Symbol;Acc:HGNC:17813]	-
ENSG00000164039	180.394	59.722	1.59293	0.000735497	0.0134291	BDH2	4	103079435	103099883	-	3383	protein_coding	3-hydroxybutyrate dehydrogenase 2 [Source:HGNC Symbol;Acc:HGNC:32389]	-
ENSG00000126583	300.659	104.772	1.51982	0.000738478	0.0134537	PRKCG	19	53879190	53907652	+	3381	protein_coding	protein kinase C gamma [Source:HGNC Symbol;Acc:HGNC:9402]	-
ENSG00000175170	20.9948	2.09945	3.25007	0.000739506	0.0134537	FAM182B	20	25763466	25868225	-	3854	lincRNA	family with sequence similarity 182 member B [Source:HGNC Symbol;Acc:HGNC:34503]	-
ENSG00000176040	20.9948	2.09945	3.25007	0.000739506	0.0134537	TMPRSS7	3	112034843	112081269	+	3050	protein_coding	transmembrane serine protease 7 [Source:HGNC Symbol;Acc:HGNC:30846]	-
ENSG00000260230	1.905	20.9577	-3.3735	0.000739506	0.0134537	FRRS1L	9	109130293	109167295	-	15559	protein_coding	ferric chelate reductase 1 like [Source:HGNC Symbol;Acc:HGNC:1362]	-
ENSG00000222071	1.905	20.9577	-3.3735	0.000739506	0.0134537	MIR1915	10	21496562	21496641	-	80	miRNA	microRNA 1915 [Source:HGNC Symbol;Acc:HGNC:35399]	-
ENSG00000118985	774.084	282.879	1.45193	0.000745585	0.0135457	ELL2	5	95885098	95962071	-	7328	protein_coding	elongation factor for RNA polymerase II 2 [Source:HGNC Symbol;Acc:HGNC:17064]	-
ENSG00000133874	146.033	47.1498	1.62854	0.000745634	0.0135457	RNF122	8	33547755	33567125	-	1868	protein_coding	ring finger protein 122 [Source:HGNC Symbol;Acc:HGNC:21147]	-
ENSG00000107201	415.198	147.728	1.49013	0.000748994	0.0135969	DDX58	9	32455705	32526324	-	4353	protein_coding	DExD/H-box helicase 58 [Source:HGNC Symbol;Acc:HGNC:19102]	-
ENSG00000162174	92.5813	266.116	-1.52191	0.000749904	0.0136037	ASRGL1	11	62337448	62393412	+	4586	protein_coding	asparaginase like 1 [Source:HGNC Symbol;Acc:HGNC:16448]	-
ENSG00000167106	5185.72	1945.55	1.41431	0.000750951	0.0136129	FAM102A	9	127940579	127980513	-	6100	protein_coding	family with sequence similarity 102 member A [Source:HGNC Symbol;Acc:HGNC:31419]	-
ENSG00000125355	62.0378	15.7193	1.97255	0.000754736	0.0136657	TMEM255A	X	120258650	120311556	-	3858	protein_coding	transmembrane protein 255A [Source:HGNC Symbol;Acc:HGNC:26086]	-
ENSG00000205334	72.5371	19.91	1.85905	0.00075494	0.0136657	LINC01460	2	27705786	27715732	-	2860	lincRNA	long intergenic non-protein coding RNA 1460 [Source:HGNC Symbol;Acc:HGNC:50858]	-
ENSG00000277161	233.845	643.282	-1.45938	0.000756435	0.0136829	PIGW	17	36535020	36539310	+	2799	protein_coding	phosphatidylinositol glycan anchor biosynthesis class W [Source:HGNC Symbol;Acc:HGNC:23213]	-
ENSG00000168066	2080.78	5537.02	-1.41193	0.00076246	0.013782	SF1	11	64764606	64778786	-	5972	protein_coding	splicing factor 1 [Source:HGNC Symbol;Acc:HGNC:12950]	-
ENSG00000047621	127.897	361.455	-1.49786	0.000769127	0.0138926	C12orf4	12	4487728	4538508	-	4939	protein_coding	chromosome 12 open reading frame 4 [Source:HGNC Symbol;Acc:HGNC:1184]	-
ENSG00000146038	546.917	1470.95	-1.42714	0.000772744	0.013948	DCDC2	6	24171756	24358052	-	4996	protein_coding	doublecortin domain containing 2 [Source:HGNC Symbol;Acc:HGNC:18141]	-
ENSG00000136840	1001.25	369.837	1.43656	0.000774146	0.0139611	ST6GALNAC4	9	127907886	127917038	-	2630	protein_coding	ST6 N-acetylgalactosaminide alpha-2,6-sialyltransferase 4 [Source:HGNC Symbol;Acc:HGNC:17846]	-
ENSG00000161544	107.853	32.4822	1.72771	0.000774571	0.0139611	CYGB	17	76527356	76551175	-	2949	protein_coding	cytoglobin [Source:HGNC Symbol;Acc:HGNC:16505]	-
ENSG00000170860	545.008	1465.71	-1.42703	0.000777184	0.0139982	LSM3	3	14178358	14201119	+	3815	protein_coding	LSM3 homolog, U6 small nuclear RNA and mRNA degradation associated [Source:HGNC Symbol;Acc:HGNC:17874]	-
ENSG00000116962	341.702	120.488	1.50295	0.000780279	0.0140439	NID1	1	235975830	236065162	-	5864	protein_coding	nidogen 1 [Source:HGNC Symbol;Acc:HGNC:7821]	-
ENSG00000177943	60.1288	180.206	-1.5814	0.000783127	0.0140851	MAMDC4	9	136850943	136860799	+	5469	protein_coding	MAM domain containing 4 [Source:HGNC Symbol;Acc:HGNC:24083]	-
ENSG00000048052	69.6736	18.8623	1.87855	0.000784482	0.0140995	HDAC9	7	18086949	19002416	+	16827	protein_coding	histone deacetylase 9 [Source:HGNC Symbol;Acc:HGNC:14065]	-
ENSG00000142233	44.857	9.43316	2.23529	0.000785983	0.0141164	NTN5	19	48661407	48673081	-	3115	protein_coding	netrin 5 [Source:HGNC Symbol;Acc:HGNC:25208]	-
ENSG00000155158	352.201	124.678	1.49732	0.000795988	0.0142694	TTC39B	9	15163622	15307360	-	12208	protein_coding	tetratricopeptide repeat domain 39B [Source:HGNC Symbol;Acc:HGNC:23704]	-
ENSG00000108828	9630.76	3637.56	1.40465	0.000796159	0.0142694	VAT1	17	43014605	43025123	-	3501	protein_coding	vesicle amine transport 1 [Source:HGNC Symbol;Acc:HGNC:16919]	-
ENSG00000130635	433.333	156.109	1.47223	0.000796193	0.0142694	COL5A1	9	134641774	134844843	+	11189	protein_coding	collagen type V alpha 1 chain [Source:HGNC Symbol;Acc:HGNC:2209]	-
ENSG00000102804	3338.79	1256.18	1.4102	0.000797598	0.0142845	TSC22D1	13	44432143	44577147	-	8586	protein_coding	TSC22 domain family member 1 [Source:HGNC Symbol;Acc:HGNC:16826]	TSC22
ENSG00000249992	639.502	233.638	1.45222	0.000799449	0.0143028	TMEM158	3	45224466	45226278	-	1813	protein_coding	transmembrane protein 158 (gene/pseudogene) [Source:HGNC Symbol;Acc:HGNC:30293]	-
ENSG00000164342	104.99	31.4345	1.73606	0.000799755	0.0143028	TLR3	4	186069152	186088069	+	6724	protein_coding	toll like receptor 3 [Source:HGNC Symbol;Acc:HGNC:11849]	-
ENSG00000154920	141.26	393.933	-1.47873	0.000803876	0.0143568	EME1	17	50373220	50381483	+	3294	protein_coding	essential meiotic structure-specific endonuclease 1 [Source:HGNC Symbol;Acc:HGNC:24965]	-
ENSG00000139428	155.577	431.65	-1.47144	0.000803906	0.0143568	MMAB	12	109553737	109573874	-	6290	protein_coding	methylmalonic aciduria (cobalamin deficiency) cblB type [Source:HGNC Symbol;Acc:HGNC:19331]	-
ENSG00000181409	120.261	37.7206	1.66968	0.000804773	0.0143621	AATK	17	81117295	81166077	-	6225	protein_coding	apoptosis associated tyrosine kinase [Source:HGNC Symbol;Acc:HGNC:21]	-
ENSG00000168461	2779.46	1045.59	1.41038	0.000808164	0.0144124	RAB31	18	9708165	9862551	+	5586	protein_coding	RAB31, member RAS oncogene family [Source:HGNC Symbol;Acc:HGNC:9771]	-
ENSG00000187492	41.9935	8.38548	2.30797	0.000812684	0.0144701	CDHR4	3	49790732	49799835	-	3163	protein_coding	cadherin related family member 4 [Source:HGNC Symbol;Acc:HGNC:34527]	-
ENSG00000189058	41.9935	8.38548	2.30797	0.000812684	0.0144701	APOD	3	195568702	195584205	-	2197	protein_coding	apolipoprotein D [Source:HGNC Symbol;Acc:HGNC:612]	-
ENSG00000136878	551.689	201.159	1.45499	0.000813113	0.0144701	USP20	9	129834698	129881838	+	5521	protein_coding	ubiquitin specific peptidase 20 [Source:HGNC Symbol;Acc:HGNC:12619]	-
ENSG00000135596	638.547	233.638	1.45007	0.000814334	0.0144816	MICAL1	6	109444062	109465968	-	7056	protein_coding	microtubule associated monooxygenase, calponin and LIM domain containing 1 [Source:HGNC Symbol;Acc:HGNC:20619]	-
ENSG00000198753	272.025	94.2956	1.52731	0.000815622	0.0144943	PLXNB3	X	153764196	153779346	+	7007	protein_coding	plexin B3 [Source:HGNC Symbol;Acc:HGNC:9105]	-
ENSG00000164535	1690.39	632.805	1.41736	0.000816347	0.014497	DAGLB	7	6409126	6484190	-	5756	protein_coding	diacylglycerol lipase beta [Source:HGNC Symbol;Acc:HGNC:28923]	-
ENSG00000173559	1471.81	550.038	1.4198	0.000817397	0.0144985	NABP1	2	191678068	191696659	+	13806	protein_coding	nucleic acid binding protein 1 [Source:HGNC Symbol;Acc:HGNC:26232]	-
ENSG00000155666	14.3134	56.5789	-1.97306	0.000817574	0.0144985	KDM8	16	27203495	27221768	+	4039	protein_coding	lysine demethylase 8 [Source:HGNC Symbol;Acc:HGNC:25840]	-
ENSG00000140950	2413.89	908.346	1.40993	0.000821954	0.0145659	TLDC1	16	84476421	84554033	-	8159	protein_coding	TBC/LysM-associated domain containing 1 [Source:HGNC Symbol;Acc:HGNC:29325]	-
ENSG00000112167	69.6736	203.255	-1.5428	0.000825092	0.0146113	SAYSD1	6	39104064	39115189	-	2925	protein_coding	SAYSVFN motif domain containing 1 [Source:HGNC Symbol;Acc:HGNC:21025]	-
ENSG00000119227	194.711	66.0081	1.55893	0.000827949	0.0146516	PIGZ	3	196946343	196969060	-	3211	protein_coding	phosphatidylinositol glycan anchor biosynthesis class Z [Source:HGNC Symbol;Acc:HGNC:30596]	-
ENSG00000073605	117.398	36.6729	1.67545	0.000829498	0.0146671	GSDMB	17	39904595	39919854	-	5905	protein_coding	gasdermin B [Source:HGNC Symbol;Acc:HGNC:23690]	-
ENSG00000248099	23.8583	3.1471	2.87581	0.000829981	0.0146671	INSL3	19	17816512	17821574	-	923	protein_coding	insulin like 3 [Source:HGNC Symbol;Acc:HGNC:6086]	-
ENSG00000133639	2669.69	1006.83	1.40675	0.000835688	0.0147576	BTG1	12	92140278	92145897	-	4854	protein_coding	BTG anti-proliferation factor 1 [Source:HGNC Symbol;Acc:HGNC:1130]	-
ENSG00000105514	561.234	204.302	1.45737	0.000840015	0.0148148	RAB3D	19	11322046	11346270	-	4417	protein_coding	RAB3D, member RAS oncogene family [Source:HGNC Symbol;Acc:HGNC:9779]	-
ENSG00000170629	163.213	53.4359	1.60875	0.000840101	0.0148148	DPY19L2P2	7	103175133	103280410	-	5580	transcribed_unprocessed_pseudogene	DPY19L2 pseudogene 2 [Source:HGNC Symbol;Acc:HGNC:21764]	-
ENSG00000132563	774.084	286.022	1.436	0.000841842	0.0148352	REEP2	5	138439017	138446969	+	3284	protein_coding	receptor accessory protein 2 [Source:HGNC Symbol;Acc:HGNC:17975]	-
ENSG00000140511	428.56	155.061	1.46597	0.000848775	0.0148638	HAPLN3	15	88877288	88895626	-	3524	protein_coding	hyaluronan and proteoglycan link protein 3 [Source:HGNC Symbol;Acc:HGNC:21446]	-
ENSG00000263004	52.4929	12.5762	2.05116	0.00085276	0.0148638	AC007114.1	17	57078298	57085024	-	855	lincRNA	novel transcript	-
ENSG00000065320	205.211	70.1988	1.54601	0.000855062	0.0148638	NTN1	17	9021542	9244000	+	6383	protein_coding	netrin 1 [Source:HGNC Symbol;Acc:HGNC:8029]	-
ENSG00000153233	12.4045	1.38778e-17	6.64925	0.00085757	0.0148638	PTPRR	12	70638073	70920843	-	5142	protein_coding	protein tyrosine phosphatase, receptor type R [Source:HGNC Symbol;Acc:HGNC:9680]	-
ENSG00000248370	13.3589	1.38778e-17	6.75513	0.00085757	0.0148638	LINC02434	4	188160065	188161139	+	677	lincRNA	long intergenic non-protein coding RNA 2434 [Source:HGNC Symbol;Acc:HGNC:53365]	-
ENSG00000255398	12.4045	1.38778e-17	6.64925	0.00085757	0.0148638	HCAR3	12	122714756	122716892	-	2137	protein_coding	hydroxycarboxylic acid receptor 3 [Source:HGNC Symbol;Acc:HGNC:16824]	-
ENSG00000185668	12.4045	1.38778e-17	6.64925	0.00085757	0.0148638	POU3F1	1	38044611	38046794	-	2184	protein_coding	POU class 3 homeobox 1 [Source:HGNC Symbol;Acc:HGNC:9214]	Pou
ENSG00000250072	12.4045	1.38778e-17	6.64925	0.00085757	0.0148638	SH3TC2-DT	5	149063317	149109787	+	4313	lincRNA	SH3TC2 divergent transcript [Source:HGNC Symbol;Acc:HGNC:52905]	-
ENSG00000225039	13.3589	1.38778e-17	6.75513	0.00085757	0.0148638	LINC01058	13	30419519	30422237	-	448	lincRNA	long intergenic non-protein coding RNA 1058 [Source:HGNC Symbol;Acc:HGNC:49061]	-
ENSG00000226125	13.3589	1.38778e-17	6.75513	0.00085757	0.0148638	LINC01907	2	230690921	230700529	-	2609	lincRNA	long intergenic non-protein coding RNA 1907 [Source:HGNC Symbol;Acc:HGNC:52726]	-
ENSG00000204442	1.38778e-17	13.6239	-6.78237	0.00085757	0.0148638	FAM155A	13	107163510	107866735	-	8503	protein_coding	family with sequence similarity 155 member A [Source:HGNC Symbol;Acc:HGNC:33877]	-
ENSG00000226510	13.3589	1.38778e-17	6.75513	0.00085757	0.0148638	UPK1A-AS1	19	35667948	35673291	-	795	antisense	UPK1A antisense RNA 1 [Source:HGNC Symbol;Acc:HGNC:40603]	-
ENSG00000259705	13.3589	1.38778e-17	6.75513	0.00085757	0.0148638	AC084757.3	15	48645951	48652016	+	1943	lincRNA	uncharacterized LOC105370809 [Source:NCBI gene;Acc:105370809]	-
ENSG00000174343	13.3589	1.38778e-17	6.75513	0.00085757	0.0148638	CHRNA9	4	40335329	40355217	+	3168	protein_coding	cholinergic receptor nicotinic alpha 9 subunit [Source:HGNC Symbol;Acc:HGNC:14079]	-
ENSG00000146070	13.3589	1.38778e-17	6.75513	0.00085757	0.0148638	PLA2G7	6	46704201	46735693	-	2026	protein_coding	phospholipase A2 group VII [Source:HGNC Symbol;Acc:HGNC:9040]	-
ENSG00000279628	13.3589	1.38778e-17	6.75513	0.00085757	0.0148638	AC131280.1	15	20658900	20664970	+	6071	TEC	novel transcript	-
ENSG00000140798	13.3589	1.38778e-17	6.75513	0.00085757	0.0148638	ABCC12	16	48081006	48156018	-	8699	protein_coding	ATP binding cassette subfamily C member 12 [Source:HGNC Symbol;Acc:HGNC:14640]	-
ENSG00000114654	12.4045	1.38778e-17	6.64925	0.00085757	0.0148638	EFCC1	3	129001629	129040742	+	2945	protein_coding	EF-hand and coiled-coil domain containing 1 [Source:HGNC Symbol;Acc:HGNC:25692]	-
ENSG00000106178	12.4045	1.38778e-17	6.64925	0.00085757	0.0148638	CCL24	7	75811665	75823356	-	617	protein_coding	C-C motif chemokine ligand 24 [Source:HGNC Symbol;Acc:HGNC:10623]	-
ENSG00000272908	13.3589	1.38778e-17	6.75513	0.00085757	0.0148638	AC006033.2	7	38326070	38329643	-	1968	lincRNA	novel transcript	-
ENSG00000256540	12.4045	1.38778e-17	6.64925	0.00085757	0.0148638	AC007406.3	12	166856	182399	-	1184	lincRNA	novel transcript	-
ENSG00000124507	13.3589	1.38778e-17	6.75513	0.00085757	0.0148638	PACSIN1	6	34466061	34535231	+	4807	protein_coding	protein kinase C and casein kinase substrate in neurons 1 [Source:HGNC Symbol;Acc:HGNC:8570]	-
ENSG00000270926	1.38778e-17	13.6239	-6.78237	0.00085757	0.0148638	AC008013.3	12	31105105	31106830	-	675	unprocessed_pseudogene	WAS protein family homolog 4 pseudogene	-
ENSG00000272979	1.38778e-17	13.6239	-6.78237	0.00085757	0.0148638	AC093388.1	2	190454092	190454521	-	430	antisense	novel transcript, antisense to MFSD6	-
ENSG00000137673	2562.79	969.112	1.40287	0.000866003	0.0149997	MMP7	11	102520508	102530753	-	2323	protein_coding	matrix metallopeptidase 7 [Source:HGNC Symbol;Acc:HGNC:7174]	-
ENSG00000214872	26.7218	4.19477	2.63731	0.000872039	0.0150526	SMTNL1	11	57542641	57550274	+	1649	protein_coding	smoothelin like 1 [Source:HGNC Symbol;Acc:HGNC:32394]	-
ENSG00000198093	26.7218	4.19477	2.63731	0.000872039	0.0150526	ZNF649	19	51889224	51905040	-	4365	protein_coding	zinc finger protein 649 [Source:HGNC Symbol;Acc:HGNC:25741]	zf-C2H2
ENSG00000175003	26.7218	4.19477	2.63731	0.000872039	0.0150526	SLC22A1	6	160121789	160158718	+	2312	protein_coding	solute carrier family 22 member 1 [Source:HGNC Symbol;Acc:HGNC:10963]	-
ENSG00000260075	3.81402	27.2438	-2.79502	0.000872039	0.0150526	NSFP1	17	46372855	46487141	+	1471	unprocessed_pseudogene	N-ethylmaleimide-sensitive factor pseudogene 1 [Source:HGNC Symbol;Acc:HGNC:31405]	-
ENSG00000241859	26.7218	4.19477	2.63731	0.000872039	0.0150526	ANOS2P	Y	13751656	13915824	+	2369	transcribed_unprocessed_pseudogene	anosmin 2, pseudogene [Source:HGNC Symbol;Acc:HGNC:6214]	-
ENSG00000188613	272.979	95.3433	1.51644	0.000873842	0.0150735	NANOS1	10	119029716	119033732	+	4017	protein_coding	nanos C2HC-type zinc finger 1 [Source:HGNC Symbol;Acc:HGNC:23044]	-
ENSG00000163995	32.4487	6.29012	2.34526	0.000877744	0.0151191	ABLIM2	4	7965310	8158832	-	6049	protein_coding	actin binding LIM protein family member 2 [Source:HGNC Symbol;Acc:HGNC:19195]	-
ENSG00000261604	5.72302	33.5299	-2.52369	0.000877744	0.0151191	AC114947.2	5	43287601	43290839	+	2497	antisense	novel transcript, antisense to HMGCS1	-
ENSG00000240038	29.5852	5.24244	2.46995	0.000883969	0.0151191	AMY2B	1	103553815	103579534	+	7491	protein_coding	amylase, alpha 2B (pancreatic) [Source:HGNC Symbol;Acc:HGNC:478]	-
ENSG00000143502	29.5852	5.24244	2.46995	0.000883969	0.0151191	SUSD4	1	223220819	223364202	-	4710	protein_coding	sushi domain containing 4 [Source:HGNC Symbol;Acc:HGNC:25470]	-
ENSG00000259863	29.5852	5.24244	2.46995	0.000883969	0.0151191	SH3RF3-AS1	2	109127327	109128930	-	1604	lincRNA	SH3RF3 antisense RNA 1 [Source:HGNC Symbol;Acc:HGNC:44168]	-
ENSG00000245105	29.5852	5.24244	2.46995	0.000883969	0.0151191	A2M-AS1	12	9065177	9068684	+	2816	antisense	A2M antisense RNA 1 [Source:HGNC Symbol;Acc:HGNC:27057]	-
ENSG00000278626	17.1769	1.05178	3.88352	0.000884859	0.0151191	AC023310.4	15	20642799	20643448	-	650	lincRNA	novel transcript	-
ENSG00000167656	17.1769	1.05178	3.88352	0.000884859	0.0151191	LY6D	8	142784880	142786592	-	1553	protein_coding	lymphocyte antigen 6 family member D [Source:HGNC Symbol;Acc:HGNC:13348]	-
ENSG00000126016	17.1769	1.05178	3.88352	0.000884859	0.0151191	AMOT	X	112774503	112840815	-	8502	protein_coding	angiomotin [Source:HGNC Symbol;Acc:HGNC:17810]	-
ENSG00000129682	17.1769	1.05178	3.88352	0.000884859	0.0151191	FGF13	X	138614731	139222777	-	20681	protein_coding	fibroblast growth factor 13 [Source:HGNC Symbol;Acc:HGNC:3670]	-
ENSG00000223776	17.1769	1.05178	3.88352	0.000884859	0.0151191	LGALS8-AS1	1	236523052	236524508	-	1457	antisense	LGALS8 antisense RNA 1 [Source:HGNC Symbol;Acc:HGNC:40340]	-
ENSG00000229927	0.950504	16.7669	-3.96775	0.000884859	0.0151191	RHEBP1	10	46634911	46635466	-	556	processed_pseudogene	RHEB pseudogene 1 [Source:HGNC Symbol;Acc:HGNC:10010]	-
ENSG00000163884	17.1769	1.05178	3.88352	0.000884859	0.0151191	KLF15	3	126342635	126357442	-	2848	protein_coding	Kruppel like factor 15 [Source:HGNC Symbol;Acc:HGNC:14536]	zf-C2H2
ENSG00000185674	0.950504	16.7669	-3.96775	0.000884859	0.0151191	LYG2	2	99242246	99255282	-	1206	protein_coding	lysozyme g2 [Source:HGNC Symbol;Acc:HGNC:29615]	-
ENSG00000254389	104.035	31.4345	1.7229	0.000886722	0.0151326	RHPN1-AS1	8	143366631	143368548	-	1918	antisense	RHPN1 antisense RNA 1 (head to head) [Source:HGNC Symbol;Acc:HGNC:28457]	-
ENSG00000246582	228.118	78.5803	1.53614	0.000886844	0.0151326	AC100861.1	8	23224471	23230926	+	2445	processed_transcript	uncharacterized LOC389641 [Source:NCBI gene;Acc:389641]	-
ENSG00000132780	1227.46	3232.11	-1.3967	0.000891286	0.0151981	NASP	1	45583846	45618904	+	8304	protein_coding	nuclear autoantigenic sperm protein [Source:HGNC Symbol;Acc:HGNC:7644]	-
ENSG00000119969	472.467	1257.23	-1.4117	0.000892575	0.0152099	HELLS	10	94501434	94613905	+	10148	protein_coding	helicase, lymphoid specific [Source:HGNC Symbol;Acc:HGNC:4861]	-
ENSG00000120699	226.209	612.899	-1.43746	0.000894063	0.015225	EXOSC8	13	36998816	37009613	+	3630	protein_coding	exosome component 8 [Source:HGNC Symbol;Acc:HGNC:17035]	-
ENSG00000160783	133.624	368.789	-1.4637	0.000906837	0.0154236	PMF1	1	156212993	156240042	+	2520	protein_coding	polyamine modulated factor 1 [Source:HGNC Symbol;Acc:HGNC:9112]	-
ENSG00000238266	972.617	363.551	1.41943	0.000907111	0.0154236	LINC00707	10	6779549	6879450	+	9833	lincRNA	long intergenic non-protein coding RNA 707 [Source:HGNC Symbol;Acc:HGNC:44691]	-
ENSG00000126368	416.152	150.871	1.46309	0.000909398	0.0154236	NR1D1	17	40092787	40100725	-	2772	protein_coding	nuclear receptor subfamily 1 group D member 1 [Source:HGNC Symbol;Acc:HGNC:7962]	THR-like
ENSG00000163071	293.023	103.725	1.49721	0.000909508	0.0154236	SPATA18	4	52051331	52097292	+	4941	protein_coding	spermatogenesis associated 18 [Source:HGNC Symbol;Acc:HGNC:29579]	-
ENSG00000224940	68.7192	18.8623	1.85869	0.000909654	0.0154236	PRRT4	7	128350325	128361685	-	3683	protein_coding	proline rich transmembrane protein 4 [Source:HGNC Symbol;Acc:HGNC:37280]	-
ENSG00000204965	68.7192	18.8623	1.85869	0.000909654	0.0154236	PCDHA5	5	140821604	141012344	+	7114	protein_coding	protocadherin alpha 5 [Source:HGNC Symbol;Acc:HGNC:8671]	-
ENSG00000128965	116.443	36.6729	1.66369	0.000909997	0.0154236	CHAC1	15	40952962	40956519	+	2058	protein_coding	ChaC glutathione specific gamma-glutamylcyclotransferase 1 [Source:HGNC Symbol;Acc:HGNC:28680]	-
ENSG00000180592	34.3577	108.963	-1.66134	0.000914925	0.0154967	SKIDA1	10	21513478	21526368	-	6700	protein_coding	SKI/DACH domain containing 1 [Source:HGNC Symbol;Acc:HGNC:32697]	-
ENSG00000139679	76.355	22.0054	1.78939	0.00091912	0.015547	LPAR6	13	48389567	48444704	-	4348	protein_coding	lysophosphatidic acid receptor 6 [Source:HGNC Symbol;Acc:HGNC:15520]	-
ENSG00000139567	76.355	22.0054	1.78939	0.00091912	0.015547	ACVRL1	12	51906908	51923361	+	5040	protein_coding	activin A receptor like type 1 [Source:HGNC Symbol;Acc:HGNC:175]	-
ENSG00000242732	344.566	123.631	1.47787	0.000920362	0.0155576	RTL5	X	72127110	72131901	-	4779	protein_coding	retrotransposon Gag like 5 [Source:HGNC Symbol;Acc:HGNC:29430]	-
ENSG00000133134	92.5813	28.2915	1.70621	0.000921866	0.0155726	BEX2	X	103309346	103311046	-	1176	protein_coding	brain expressed X-linked 2 [Source:HGNC Symbol;Acc:HGNC:30933]	-
ENSG00000164889	2621.97	6860.24	-1.38756	0.000925204	0.0156185	SLC4A2	7	151057210	151076527	+	7590	protein_coding	solute carrier family 4 member 2 [Source:HGNC Symbol;Acc:HGNC:11028]	-
ENSG00000166510	469.603	171.824	1.44989	0.000930386	0.0156955	CCDC68	18	54901509	54959508	-	5180	protein_coding	coiled-coil domain containing 68 [Source:HGNC Symbol;Acc:HGNC:24350]	-
ENSG00000188732	46.766	10.4808	2.14513	0.000931128	0.0156969	FAM221A	7	23680130	23703249	+	7458	protein_coding	family with sequence similarity 221 member A [Source:HGNC Symbol;Acc:HGNC:27977]	-
ENSG00000263155	58.2198	14.6716	1.97983	0.000931706	0.0156969	MYZAP	15	57591941	57685364	+	2561	protein_coding	myocardial zonula adherens protein [Source:HGNC Symbol;Acc:HGNC:43444]	-
ENSG00000111424	594.641	220.018	1.43392	0.000935168	0.0157447	VDR	12	47841537	47943048	-	5674	protein_coding	vitamin D receptor [Source:HGNC Symbol;Acc:HGNC:12679]	THR-like
ENSG00000172167	125.034	346.788	-1.47075	0.000939304	0.0158038	MTBP	8	120445400	120542133	+	8326	protein_coding	MDM2 binding protein [Source:HGNC Symbol;Acc:HGNC:7417]	-
ENSG00000170581	703.452	261.925	1.4249	0.000943455	0.0158631	STAT2	12	56341597	56360155	-	6109	protein_coding	signal transducer and activator of transcription 2 [Source:HGNC Symbol;Acc:HGNC:11363]	STAT
ENSG00000213445	1039.43	390.79	1.41106	0.000944508	0.0158702	SIPA1	11	65638097	65650930	+	4668	protein_coding	signal-induced proliferation-associated 1 [Source:HGNC Symbol;Acc:HGNC:10885]	-
ENSG00000185100	424.742	155.061	1.45306	0.000946334	0.0158904	ADSSL1	14	104724186	104747325	+	5775	protein_coding	adenylosuccinate synthase like 1 [Source:HGNC Symbol;Acc:HGNC:20093]	-
ENSG00000126970	105.944	32.4822	1.70197	0.000947829	0.0159049	ZC4H2	X	64915802	65034713	-	5173	protein_coding	zinc finger C4H2-type containing [Source:HGNC Symbol;Acc:HGNC:24931]	-
ENSG00000241316	18.1314	66.0081	-1.85659	0.000951973	0.0159639	SUCLG2-AS1	3	67654697	67947713	+	3352	lincRNA	SUCLG2 antisense RNA 1 (head to head) [Source:HGNC Symbol;Acc:HGNC:49643]	-
ENSG00000005339	777.902	2046.13	-1.39509	0.000955589	0.0160139	CREBBP	16	3725054	3880726	-	15492	protein_coding	CREB binding protein [Source:HGNC Symbol;Acc:HGNC:2348]	-
ENSG00000102174	73.4916	20.9577	1.80433	0.000960291	0.0160607	PHEX	X	22032441	22251310	+	6384	protein_coding	phosphate regulating endopeptidase homolog X-linked [Source:HGNC Symbol;Acc:HGNC:8918]	-
ENSG00000273001	73.4916	20.9577	1.80433	0.000960291	0.0160607	AL731533.2	10	3065424	3066001	-	578	lincRNA	novel transcript	-
ENSG00000172687	73.4916	20.9577	1.80433	0.000960291	0.0160607	ZNF738	19	21358930	21379302	+	3905	protein_coding	zinc finger protein 738 [Source:HGNC Symbol;Acc:HGNC:32469]	-
ENSG00000206077	82.082	24.1007	1.76303	0.000961677	0.0160659	ZDHHC11B	5	710360	766952	-	4840	protein_coding	zinc finger DHHC-type containing 11B [Source:HGNC Symbol;Acc:HGNC:32962]	-
ENSG00000070814	1663.66	4345.8	-1.38519	0.000961871	0.0160659	TCOF1	5	150357629	150400308	+	11439	protein_coding	treacle ribosome biogenesis factor 1 [Source:HGNC Symbol;Acc:HGNC:11654]	-
ENSG00000158769	785.538	293.356	1.42067	0.000963049	0.016075	F11R	1	160995211	161021348	-	5066	protein_coding	F11 receptor [Source:HGNC Symbol;Acc:HGNC:14685]	-
ENSG00000106268	399.926	1061.31	-1.40774	0.000970406	0.0161871	NUDT1	7	2242222	2251146	+	2093	protein_coding	nudix hydrolase 1 [Source:HGNC Symbol;Acc:HGNC:8048]	-
ENSG00000205978	54.4019	13.6239	1.98818	0.000977512	0.0162949	NYNRIN	14	24398786	24419288	+	7955	protein_coding	NYN domain and retroviral integrase containing [Source:HGNC Symbol;Acc:HGNC:20165]	-
ENSG00000182324	53.4474	158.204	-1.56323	0.000989863	0.0164899	KCNJ14	19	48455509	48466980	+	4340	protein_coding	potassium voltage-gated channel subfamily J member 14 [Source:HGNC Symbol;Acc:HGNC:6260]	-
ENSG00000066248	1226.51	465.176	1.39849	0.000997998	0.0166012	NGEF	2	232878686	233013272	-	4678	protein_coding	neuronal guanine nucleotide exchange factor [Source:HGNC Symbol;Acc:HGNC:7807]	-
ENSG00000151967	17.1769	62.8651	-1.86379	0.000998515	0.0166012	SCHIP1	3	159839861	159897360	+	7645	protein_coding	schwannomin interacting protein 1 [Source:HGNC Symbol;Acc:HGNC:15678]	-
ENSG00000228696	17.1769	62.8651	-1.86379	0.000998515	0.0166012	ARL17B	17	46274784	46361797	-	4219	protein_coding	ADP ribosylation factor like GTPase 17B [Source:HGNC Symbol;Acc:HGNC:32387]	-
ENSG00000213694	1021.3	385.552	1.40513	0.000999917	0.0166136	S1PR3	9	88990863	89005010	+	13578	protein_coding	sphingosine-1-phosphate receptor 3 [Source:HGNC Symbol;Acc:HGNC:3167]	-
ENSG00000234498	79.2185	23.053	1.77568	0.00100467	0.0166816	RPL13AP20	12	12875499	12876107	+	609	processed_pseudogene	ribosomal protein L13a pseudogene 20 [Source:HGNC Symbol;Acc:HGNC:35709]	-
ENSG00000129932	198.529	534.323	-1.42775	0.00101149	0.0167838	DOHH	19	3490822	3500940	-	2031	protein_coding	deoxyhypusine hydroxylase [Source:HGNC Symbol;Acc:HGNC:28662]	-
ENSG00000138587	62.0378	181.253	-1.54476	0.00102045	0.0169215	MNS1	15	56421544	56465137	-	2504	protein_coding	meiosis specific nuclear structural 1 [Source:HGNC Symbol;Acc:HGNC:29636]	-
ENSG00000172159	121.216	334.215	-1.46219	0.00102522	0.0169893	FRMD3	9	83242990	83538546	-	6486	protein_coding	FERM domain containing 3 [Source:HGNC Symbol;Acc:HGNC:24125]	-
ENSG00000188176	51.5384	12.5762	2.02475	0.00102772	0.0170196	SMTNL2	17	4583999	4608319	+	2470	protein_coding	smoothelin like 2 [Source:HGNC Symbol;Acc:HGNC:24764]	-
ENSG00000160214	479.148	1260.37	-1.39505	0.00102908	0.017031	RRP1	21	43789513	43805293	+	4251	protein_coding	ribosomal RNA processing 1 [Source:HGNC Symbol;Acc:HGNC:18785]	-
ENSG00000128512	589.868	220.018	1.4223	0.00103163	0.0170621	DOCK4	7	111726110	112206411	-	11499	protein_coding	dedicator of cytokinesis 4 [Source:HGNC Symbol;Acc:HGNC:19192]	-
ENSG00000183617	137.442	375.075	-1.44747	0.00103934	0.0171701	MRPL54	19	3762664	3768575	+	1003	protein_coding	mitochondrial ribosomal protein L54 [Source:HGNC Symbol;Acc:HGNC:16685]	-
ENSG00000112699	103.081	287.07	-1.47643	0.00103952	0.0171701	GMDS	6	1623806	2245692	-	4304	protein_coding	GDP-mannose 4,6-dehydratase [Source:HGNC Symbol;Acc:HGNC:4369]	-
ENSG00000138347	125.988	40.8637	1.62161	0.00104156	0.0171925	MYPN	10	68106117	68212017	+	7060	protein_coding	myopalladin [Source:HGNC Symbol;Acc:HGNC:23246]	-
ENSG00000259781	389.426	1026.73	-1.39833	0.00104385	0.0172191	HMGB1P6	15	71164770	71165415	-	646	processed_pseudogene	high mobility group box 1 pseudogene 6 [Source:HGNC Symbol;Acc:HGNC:4998]	-
ENSG00000167325	1355.37	3518.13	-1.37604	0.0010492	0.0172954	RRM1	11	4094707	4138876	+	4177	protein_coding	ribonucleotide reductase catalytic subunit M1 [Source:HGNC Symbol;Acc:HGNC:10451]	-
ENSG00000162552	60.1288	15.7193	1.92756	0.00104984	0.0172954	WNT4	1	22117305	22143969	-	4527	protein_coding	Wnt family member 4 [Source:HGNC Symbol;Acc:HGNC:12783]	-
ENSG00000176532	130.761	42.9591	1.60326	0.00106073	0.0174634	PRR15	7	29563811	29567295	+	1982	protein_coding	proline rich 15 [Source:HGNC Symbol;Acc:HGNC:22310]	-
ENSG00000183114	144.124	48.1975	1.57795	0.00106193	0.0174718	FAM43B	1	20552439	20555010	+	2572	protein_coding	family with sequence similarity 43 member B [Source:HGNC Symbol;Acc:HGNC:31791]	-
ENSG00000135698	241.481	642.235	-1.41069	0.00107564	0.0176858	MPHOSPH6	16	82147798	82170226	-	2190	protein_coding	M-phase phosphoprotein 6 [Source:HGNC Symbol;Acc:HGNC:7214]	-
ENSG00000163683	1317.19	502.893	1.38893	0.00107638	0.0176864	SMIM14	4	39546330	39639090	-	6721	protein_coding	small integral membrane protein 14 [Source:HGNC Symbol;Acc:HGNC:27321]	-
ENSG00000186310	20.0404	2.09945	3.18336	0.00108459	0.0177982	NAP1L3	X	93670930	93673568	-	2639	protein_coding	nucleosome assembly protein 1 like 3 [Source:HGNC Symbol;Acc:HGNC:7639]	-
ENSG00000235865	20.0404	2.09945	3.18336	0.00108459	0.0177982	GSN-AS1	9	121280768	121285530	-	4763	antisense	GSN antisense RNA 1 [Source:HGNC Symbol;Acc:HGNC:23372]	-
ENSG00000049130	1132.02	431.65	1.39072	0.00109977	0.0180356	KITLG	12	88492793	88580851	-	6205	protein_coding	KIT ligand [Source:HGNC Symbol;Acc:HGNC:6343]	-
ENSG00000271888	56.3108	14.6716	1.93185	0.00110661	0.0181243	AL136162.1	6	15243923	15245000	-	1078	lincRNA	novel transcript	-
ENSG00000005981	15.2679	57.6266	-1.90714	0.00110661	0.0181243	ASB4	7	95478444	95540232	+	4605	protein_coding	ankyrin repeat and SOCS box containing 4 [Source:HGNC Symbol;Acc:HGNC:16009]	-
ENSG00000142856	174.667	468.319	-1.42219	0.00111034	0.0181386	ITGB3BP	1	63440770	63593721	-	5459	protein_coding	integrin subunit beta 3 binding protein [Source:HGNC Symbol;Acc:HGNC:6157]	-
ENSG00000170909	34.3577	7.3378	2.20904	0.00111107	0.0181386	OSCAR	19	54094668	54102692	-	2084	protein_coding	osteoclast associated, immunoglobulin-like receptor [Source:HGNC Symbol;Acc:HGNC:29960]	-
ENSG00000267372	35.3121	7.3378	2.24843	0.00111107	0.0181386	AC005330.1	19	1321225	1322846	+	1238	lincRNA	novel transcript	-
ENSG00000123999	35.3121	7.3378	2.24843	0.00111107	0.0181386	INHA	2	219569162	219575713	+	1753	protein_coding	inhibin subunit alpha [Source:HGNC Symbol;Acc:HGNC:6065]	-
ENSG00000157388	7.632	35.6253	-2.20352	0.00111107	0.0181386	CACNA1D	3	53328963	53813733	+	20588	protein_coding	calcium voltage-gated channel subunit alpha1 D [Source:HGNC Symbol;Acc:HGNC:1391]	-
ENSG00000239306	1062.34	2748.08	-1.37107	0.00111192	0.0181408	RBM14	11	66616582	66627347	+	3937	protein_coding	RNA binding motif protein 14 [Source:HGNC Symbol;Acc:HGNC:14219]	-
ENSG00000187266	284.433	102.677	1.46893	0.00112519	0.0183454	EPOR	19	11377205	11384342	-	3079	protein_coding	erythropoietin receptor [Source:HGNC Symbol;Acc:HGNC:3416]	-
ENSG00000187486	85.8999	26.1961	1.70882	0.00112746	0.0183706	KCNJ11	11	17385859	17389331	-	3204	protein_coding	potassium voltage-gated channel subfamily J member 11 [Source:HGNC Symbol;Acc:HGNC:6257]	-
ENSG00000237886	235.754	83.8187	1.49065	0.00113098	0.0184161	NALT1	9	136546212	136549893	+	1088	antisense	NOTCH1 associated lncRNA in T cell acute lymphoblastic leukemia 1 [Source:HGNC Symbol;Acc:HGNC:51192]	-
ENSG00000064687	776.948	294.403	1.39967	0.00114434	0.0186217	ABCA7	19	1040101	1065572	+	8367	protein_coding	ATP binding cassette subfamily A member 7 [Source:HGNC Symbol;Acc:HGNC:37]	-
ENSG00000264785	77.3095	23.053	1.74054	0.00114544	0.0186275	AC005722.3	17	19737682	19738542	+	446	antisense	novel transcript, antisense to ALDH3A1	-
ENSG00000156876	104.035	287.07	-1.46315	0.00115076	0.0187021	SASS6	1	100083563	100132955	-	3972	protein_coding	SAS-6 centriolar assembly protein [Source:HGNC Symbol;Acc:HGNC:25403]	-
ENSG00000187688	31.4942	6.29012	2.30235	0.00115274	0.0187222	TRPV2	17	16415542	16437003	+	3410	protein_coding	transient receptor potential cation channel subfamily V member 2 [Source:HGNC Symbol;Acc:HGNC:18082]	-
ENSG00000189223	90.6723	28.2915	1.67619	0.00115847	0.0188032	PAX8-AS1	2	113211522	113276581	+	17274	processed_transcript	PAX8 antisense RNA 1 [Source:HGNC Symbol;Acc:HGNC:49271]	-
ENSG00000279227	69.6736	19.91	1.80105	0.00116117	0.0188349	AC009303.4	2	118014174	118015673	+	1500	TEC	novel transcript	-
ENSG00000166250	166.077	56.5789	1.55155	0.00116319	0.0188556	CLMP	11	123069865	123195281	-	5097	protein_coding	CXADR like membrane protein [Source:HGNC Symbol;Acc:HGNC:24039]	-
ENSG00000261884	14.3134	54.4836	-1.91873	0.00116955	0.0189466	AC040162.1	16	67929614	67936017	-	5685	protein_coding	novel transcript	-
ENSG00000122515	3636.59	1414.38	1.36235	0.00117241	0.0189807	ZMIZ2	7	44748581	44769881	+	7339	protein_coding	zinc finger MIZ-type containing 2 [Source:HGNC Symbol;Acc:HGNC:22229]	zf-MIZ
ENSG00000274209	22.9038	3.1471	2.81723	0.0011736	0.0189879	ANTXRL	10	46286345	46330207	+	3101	protein_coding	ANTXR like [Source:HGNC Symbol;Acc:HGNC:27277]	-
ENSG00000245317	83.0364	25.1484	1.71859	0.00118141	0.0191021	AC008393.1	5	179859013	179861283	+	1454	lincRNA	uncharacterized LOC100996419 [Source:NCBI gene;Acc:100996419]	-
ENSG00000237595	28.6307	5.24244	2.42285	0.00118483	0.0191328	AL161937.2	20	50162765	50166102	-	1064	lincRNA	novel transcript	-
ENSG00000270025	4.76852	29.3392	-2.5887	0.00118483	0.0191328	BMS1P7	10	48050282	48060016	-	1052	transcribed_unprocessed_pseudogene	BMS1, ribosome biogenesis factor pseudogene 7 [Source:HGNC Symbol;Acc:HGNC:23655]	-
ENSG00000103742	385.608	142.489	1.43554	0.00118721	0.0191591	IGDCC4	15	65381464	65423072	-	7764	protein_coding	immunoglobulin superfamily DCC subclass member 4 [Source:HGNC Symbol;Acc:HGNC:13770]	-
ENSG00000169193	180.394	62.8651	1.51908	0.00119499	0.0192722	CCDC126	7	23597379	23644708	+	3550	protein_coding	coiled-coil domain containing 126 [Source:HGNC Symbol;Acc:HGNC:22398]	-
ENSG00000261033	25.7673	4.19477	2.58509	0.00119746	0.0192751	AC005730.2	17	20008051	20009234	-	1184	antisense	novel transcript, antisense to SPECC1	-
ENSG00000248187	25.7673	4.19477	2.58509	0.00119746	0.0192751	AC078850.1	4	128567972	128570531	-	1623	lincRNA	novel transcript	-
ENSG00000149633	25.7673	4.19477	2.58509	0.00119746	0.0192751	KIAA1755	20	38210488	38260772	-	8083	protein_coding	KIAA1755 [Source:HGNC Symbol;Acc:HGNC:29372]	-
ENSG00000111203	97.3537	268.211	-1.46081	0.00120132	0.0193251	ITFG2	12	2812622	2859791	+	6250	protein_coding	integrin alpha FG-GAP repeat containing 2 [Source:HGNC Symbol;Acc:HGNC:30879]	-
ENSG00000113657	58.2198	168.681	-1.53257	0.00120757	0.0194132	DPYSL3	5	147390811	147510056	-	7164	protein_coding	dihydropyrimidinase like 3 [Source:HGNC Symbol;Acc:HGNC:3015]	-
ENSG00000128917	42.948	9.43316	2.17273	0.00120867	0.0194186	DLL4	15	40929333	40939073	+	4761	protein_coding	delta like canonical Notch ligand 4 [Source:HGNC Symbol;Acc:HGNC:2910]	-
ENSG00000260807	87.8089	27.2438	1.68417	0.00121266	0.0194703	AC009041.2	16	975761	981596	-	3905	lincRNA	lipase maturation factor 1 [Source:NCBI gene;Acc:64788]	-
ENSG00000121653	482.012	181.253	1.41048	0.00122054	0.0195749	MAPK8IP1	11	45885651	45906465	+	3498	protein_coding	mitogen-activated protein kinase 8 interacting protein 1 [Source:HGNC Symbol;Acc:HGNC:6882]	-
ENSG00000277268	118.352	38.7683	1.60722	0.00122072	0.0195749	LHX1-DT	17	36861674	36936661	-	2544	antisense	LHX1 divergent transcript [Source:HGNC Symbol;Acc:HGNC:53778]	-
ENSG00000187650	66.8102	18.8623	1.81812	0.0012248	0.0196278	VMAC	19	5904858	5910853	+	2254	protein_coding	vimentin type intermediate filament associated coiled-coil protein [Source:HGNC Symbol;Acc:HGNC:33803]	-
ENSG00000123975	717.77	1850.21	-1.36594	0.00122684	0.0196474	CKS2	9	89311198	89316703	+	613	protein_coding	CDC28 protein kinase regulatory subunit 2 [Source:HGNC Symbol;Acc:HGNC:2000]	-
ENSG00000163918	289.205	757.48	-1.3887	0.00122758	0.0196474	RFC4	3	186789880	186807058	-	2997	protein_coding	replication factor C subunit 4 [Source:HGNC Symbol;Acc:HGNC:9972]	-
ENSG00000113924	55.3563	160.3	-1.53169	0.00123232	0.0197108	HGD	3	120628173	120682571	-	2983	protein_coding	homogentisate 1,2-dioxygenase [Source:HGNC Symbol;Acc:HGNC:4892]	-
ENSG00000005884	22203.2	8712.55	1.34959	0.00123347	0.0197167	ITGA3	17	50055968	50090481	+	9802	protein_coding	integrin subunit alpha 3 [Source:HGNC Symbol;Acc:HGNC:6139]	-
ENSG00000250510	165.122	56.5789	1.54324	0.00124264	0.0198509	GPR162	12	6821545	6829972	+	3295	protein_coding	G protein-coupled receptor 162 [Source:HGNC Symbol;Acc:HGNC:16693]	-
ENSG00000104852	3843.71	9794.81	-1.34949	0.00124962	0.0199497	SNRNP70	19	49085419	49108605	+	4684	protein_coding	small nuclear ribonucleoprotein U1 subunit 70 [Source:HGNC Symbol;Acc:HGNC:11150]	-
ENSG00000153904	485.829	182.301	1.41355	0.00125247	0.0199707	DDAH1	1	85318481	85578363	-	4568	protein_coding	dimethylarginine dimethylaminohydrolase 1 [Source:HGNC Symbol;Acc:HGNC:2715]	-
ENSG00000140297	3405.6	1331.61	1.35466	0.00125251	0.0199707	GCNT3	15	59594875	59640239	+	6475	protein_coding	glucosaminyl (N-acetyl) transferase 3, mucin type [Source:HGNC Symbol;Acc:HGNC:4205]	-
ENSG00000181513	814.173	312.214	1.38247	0.00125573	0.0200093	ACBD4	17	45132600	45144181	+	3776	protein_coding	acyl-CoA binding domain containing 4 [Source:HGNC Symbol;Acc:HGNC:23337]	-
ENSG00000108306	1029.89	397.076	1.37474	0.00125774	0.0200287	FBXL20	17	39252644	39402523	-	11079	protein_coding	F-box and leucine rich repeat protein 20 [Source:HGNC Symbol;Acc:HGNC:24679]	-
ENSG00000116032	197.575	70.1988	1.49134	0.0012605	0.0200602	GRIN3B	19	1000419	1009732	+	3281	protein_coding	glutamate ionotropic receptor NMDA type subunit 3B [Source:HGNC Symbol;Acc:HGNC:16768]	-
ENSG00000249115	335.021	872.725	-1.38092	0.00126384	0.0201007	HAUS5	19	35612744	35625349	+	5075	protein_coding	HAUS augmin like complex subunit 5 [Source:HGNC Symbol;Acc:HGNC:29130]	-
ENSG00000255248	226.209	80.6757	1.48611	0.00126465	0.0201009	MIR100HG	11	122028327	122556721	-	19385	processed_transcript	mir-100-let-7a-2-mir-125b-1 cluster host gene [Source:HGNC Symbol;Acc:HGNC:39522]	-
ENSG00000115226	394.199	146.68	1.42554	0.0012658	0.0201064	FNDC4	2	27491883	27495245	-	1982	protein_coding	fibronectin type III domain containing 4 [Source:HGNC Symbol;Acc:HGNC:20239]	-
ENSG00000125388	84.9454	26.1961	1.69273	0.00127215	0.0201946	GRK4	4	2963608	3040747	+	4686	protein_coding	G protein-coupled receptor kinase 4 [Source:HGNC Symbol;Acc:HGNC:4543]	-
ENSG00000099889	376.064	139.346	1.43155	0.0012732	0.0201987	ARVCF	22	19969896	20016808	-	5621	protein_coding	ARVCF, delta catenin family member [Source:HGNC Symbol;Acc:HGNC:728]	-
ENSG00000182481	5032.05	12790.1	-1.34579	0.00128074	0.0203056	KPNA2	17	68035519	68046842	+	3140	protein_coding	karyopherin subunit alpha 2 [Source:HGNC Symbol;Acc:HGNC:6395]	-
ENSG00000125740	793.174	2033.56	-1.35815	0.00128451	0.0203525	FOSB	19	45467995	45475179	+	5553	protein_coding	FosB proto-oncogene, AP-1 transcription factor subunit [Source:HGNC Symbol;Acc:HGNC:3797]	TF_bZIP
ENSG00000229656	335.021	123.631	1.43736	0.00128663	0.0203734	ITGB1-DT	10	32958845	33082102	+	1193	lincRNA	ITGB1 divergent transcript [Source:HGNC Symbol;Acc:HGNC:53718]	-
ENSG00000100647	774.084	296.499	1.38412	0.00129072	0.0204254	SUSD6	14	69611596	69715142	+	5830	protein_coding	sushi domain containing 6 [Source:HGNC Symbol;Acc:HGNC:19956]	-
ENSG00000198839	684.363	261.925	1.38521	0.001295	0.0204803	ZNF277	7	112206588	112343096	+	4014	protein_coding	zinc finger protein 277 [Source:HGNC Symbol;Acc:HGNC:13070]	-
ENSG00000037897	134.579	360.407	-1.42028	0.00130319	0.020597	METTL1	12	57768471	57772793	-	2621	protein_coding	methyltransferase like 1 [Source:HGNC Symbol;Acc:HGNC:7030]	-
ENSG00000226332	22.9038	77.5326	-1.75338	0.00130638	0.0206344	AL354836.1	20	62305432	62306325	-	681	antisense	novel transcript	-
ENSG00000111445	398.017	1028.83	-1.36981	0.00130855	0.0206558	RFC5	12	118013588	118033130	+	3249	protein_coding	replication factor C subunit 5 [Source:HGNC Symbol;Acc:HGNC:9973]	-
ENSG00000109685	1635.03	4159.31	-1.34696	0.00131423	0.0207326	NSD2	4	1871424	1982207	+	19776	protein_coding	nuclear receptor binding SET domain protein 2 [Source:HGNC Symbol;Acc:HGNC:12766]	HMG
ENSG00000115267	158.441	54.4836	1.53802	0.00131919	0.0207978	IFIH1	2	162267079	162318703	-	5108	protein_coding	interferon induced with helicase C domain 1 [Source:HGNC Symbol;Acc:HGNC:18873]	-
ENSG00000179630	415.198	156.109	1.41057	0.00133267	0.0209769	LACC1	13	43879284	43893932	+	4550	protein_coding	laccase domain containing 1 [Source:HGNC Symbol;Acc:HGNC:26789]	-
ENSG00000169288	141.26	377.17	-1.41601	0.00133328	0.0209769	MRPL1	4	77862520	77952790	+	1943	protein_coding	mitochondrial ribosomal protein L1 [Source:HGNC Symbol;Acc:HGNC:14275]	-
ENSG00000144712	140.306	48.1975	1.53925	0.00133387	0.0209769	CAND2	3	12796472	12871916	+	5587	protein_coding	cullin associated and neddylation dissociated 2 (putative) [Source:HGNC Symbol;Acc:HGNC:30689]	-
ENSG00000178222	140.306	48.1975	1.53925	0.00133387	0.0209769	RNF212	4	1056250	1113562	-	5003	protein_coding	ring finger protein 212 [Source:HGNC Symbol;Acc:HGNC:27729]	-
ENSG00000215788	68.7192	19.91	1.78119	0.0013415	0.0210837	TNFRSF25	1	6460786	6466195	-	4283	protein_coding	TNF receptor superfamily member 25 [Source:HGNC Symbol;Acc:HGNC:11910]	-
ENSG00000105717	207.12	73.3419	1.49627	0.0013441	0.0211115	PBX4	19	19561707	19618916	-	2554	protein_coding	PBX homeobox 4 [Source:HGNC Symbol;Acc:HGNC:13403]	Homeobox
ENSG00000026297	444.787	167.634	1.40718	0.00134569	0.0211234	RNASET2	6	166929504	166957191	-	7643	protein_coding	ribonuclease T2 [Source:HGNC Symbol;Acc:HGNC:21686]	-
ENSG00000130813	340.748	126.774	1.42562	0.0013572	0.0212909	C19orf66	19	10086122	10093252	+	4341	protein_coding	chromosome 19 open reading frame 66 [Source:HGNC Symbol;Acc:HGNC:25649]	-
ENSG00000156959	221.437	79.628	1.4742	0.00135905	0.0213067	LHFPL4	3	9498361	9553802	-	5329	protein_coding	LHFPL tetraspan subfamily member 4 [Source:HGNC Symbol;Acc:HGNC:29568]	-
ENSG00000174442	496.329	1272.94	-1.35856	0.00136038	0.0213144	ZWILCH	15	66504959	66550128	+	4849	protein_coding	zwilch kinetochore protein [Source:HGNC Symbol;Acc:HGNC:25468]	-
ENSG00000261713	16.2224	1.05178	3.80167	0.00136958	0.0214186	SSTR5-AS1	16	1064093	1078731	-	4022	processed_transcript	SSTR5 antisense RNA 1 [Source:HGNC Symbol;Acc:HGNC:26502]	-
ENSG00000267251	16.2224	1.05178	3.80167	0.00136958	0.0214186	AC139100.1	18	80183680	80202992	+	2232	antisense	novel transcript, antisense to PARD6G	-
ENSG00000105261	0.950504	15.7193	-3.87535	0.00136958	0.0214186	OVOL3	19	36111151	36113711	+	747	protein_coding	ovo like zinc finger 3 [Source:HGNC Symbol;Acc:HGNC:14186]	zf-C2H2
ENSG00000167536	241.481	88.0095	1.45497	0.00137573	0.0215016	DHRS13	17	28897781	28903071	-	2944	protein_coding	dehydrogenase/reductase 13 [Source:HGNC Symbol;Acc:HGNC:28326]	-
ENSG00000105676	240.527	625.472	-1.37826	0.00139761	0.02183	ARMC6	19	19033575	19060311	+	4052	protein_coding	armadillo repeat containing 6 [Source:HGNC Symbol;Acc:HGNC:25049]	-
ENSG00000177374	52.4929	13.6239	1.93677	0.00140025	0.0218578	HIC1	17	2054154	2063241	+	8108	protein_coding	HIC ZBTB transcriptional repressor 1 [Source:HGNC Symbol;Acc:HGNC:4909]	ZBTB
ENSG00000105856	764.539	295.451	1.37132	0.00142109	0.022158	HBP1	7	107168961	107202529	+	6351	protein_coding	HMG-box transcription factor 1 [Source:HGNC Symbol;Acc:HGNC:23200]	HMG
ENSG00000215417	19.0859	66.0081	-1.78308	0.00142216	0.022158	MIR17HG	13	91347820	91354579	+	3492	processed_transcript	miR-17-92a-1 cluster host gene [Source:HGNC Symbol;Acc:HGNC:23564]	-
ENSG00000185267	102.126	32.4822	1.64909	0.00142274	0.022158	CDNF	10	14819250	14838575	-	1733	protein_coding	cerebral dopamine neurotrophic factor [Source:HGNC Symbol;Acc:HGNC:24913]	-
ENSG00000165300	332.157	123.631	1.42498	0.00142324	0.022158	SLITRK5	13	87672615	87696272	+	21103	protein_coding	SLIT and NTRK like family member 5 [Source:HGNC Symbol;Acc:HGNC:20295]	-
ENSG00000122483	78.264	215.827	-1.46189	0.0014249	0.022158	CCDC18	1	93179919	93278730	+	5633	protein_coding	coiled-coil domain containing 18 [Source:HGNC Symbol;Acc:HGNC:30370]	-
ENSG00000272686	226.209	81.7234	1.46753	0.0014315	0.022158	AC006333.2	7	123749068	123751166	+	2099	antisense	novel transcript, antisense to WASL	-
ENSG00000129422	741.632	1883.74	-1.34467	0.00143403	0.022158	MTUS1	8	17643795	17800917	-	12010	protein_coding	microtubule associated scaffold protein 1 [Source:HGNC Symbol;Acc:HGNC:29789]	-
ENSG00000259985	6.67751	34.5776	-2.34994	0.0014361	0.022158	AC017100.1	18	31685655	31686823	+	1169	antisense	novel transcript, antisense to B4GALT6	-
ENSG00000176641	11.45	1.38778e-17	6.53497	0.00143701	0.022158	RNF152	18	61808063	61894247	-	10632	protein_coding	ring finger protein 152 [Source:HGNC Symbol;Acc:HGNC:26811]	-
ENSG00000258602	11.45	1.38778e-17	6.53497	0.00143701	0.022158	LINC01629	14	76959638	76965802	+	581	lincRNA	long intergenic non-protein coding RNA 1629 [Source:HGNC Symbol;Acc:HGNC:52260]	-
ENSG00000179299	1.38778e-17	12.5762	-6.66799	0.00143701	0.022158	NSUN7	4	40749897	40809985	+	4728	protein_coding	NOP2/Sun RNA methyltransferase family member 7 [Source:HGNC Symbol;Acc:HGNC:25857]	-
ENSG00000187672	11.45	1.38778e-17	6.53497	0.00143701	0.022158	ERC2	3	55508308	56468363	-	7933	protein_coding	ELKS/RAB6-interacting/CAST family member 2 [Source:HGNC Symbol;Acc:HGNC:31922]	-
ENSG00000259520	11.45	1.38778e-17	6.53497	0.00143701	0.022158	AC051619.5	15	45251580	45279251	-	1455	antisense	novel transcript, antisense to SLC28A2	-
ENSG00000104369	11.45	1.38778e-17	6.53497	0.00143701	0.022158	JPH1	8	74234700	74321328	-	4378	protein_coding	junctophilin 1 [Source:HGNC Symbol;Acc:HGNC:14201]	-
ENSG00000127588	1.38778e-17	12.5762	-6.66799	0.00143701	0.022158	GNG13	16	798041	800733	-	984	protein_coding	G protein subunit gamma 13 [Source:HGNC Symbol;Acc:HGNC:14131]	-
ENSG00000235994	11.45	1.38778e-17	6.53497	0.00143701	0.022158	HGC6.3	6	167975924	167979776	-	1539	processed_transcript	uncharacterized LOC100128124 [Source:NCBI gene;Acc:100128124]	-
ENSG00000205209	1.38778e-17	12.5762	-6.66799	0.00143701	0.022158	SCGB2B2	19	34593329	34675699	-	2990	protein_coding	secretoglobin family 2B member 2 [Source:HGNC Symbol;Acc:HGNC:27616]	-
ENSG00000253406	11.45	1.38778e-17	6.53497	0.00143701	0.022158	AC012613.2	5	149216523	149276805	-	4533	antisense	novel transcript, antisense to ABLIM3	-
ENSG00000232732	1.38778e-17	12.5762	-6.66799	0.00143701	0.022158	AC097717.1	2	199867396	199911159	-	6656	processed_transcript	novel transcript	-
ENSG00000249790	11.45	1.38778e-17	6.53497	0.00143701	0.022158	AC092490.1	12	8788257	8795789	+	2279	lincRNA	novel transcript	-
ENSG00000197608	183.257	64.9604	1.49457	0.00143895	0.0221744	ZNF841	19	52064466	52095765	-	4287	protein_coding	zinc finger protein 841 [Source:HGNC Symbol;Acc:HGNC:27611]	zf-C2H2
ENSG00000100478	87.8089	240.971	-1.45503	0.00144011	0.0221788	AP4S1	14	31025106	31096450	+	7223	protein_coding	adaptor related protein complex 4 subunit sigma 1 [Source:HGNC Symbol;Acc:HGNC:575]	-
ENSG00000065029	126.943	339.454	-1.41809	0.0014496	0.0223114	ZNF76	6	35258909	35295985	+	6789	protein_coding	zinc finger protein 76 [Source:HGNC Symbol;Acc:HGNC:13149]	zf-C2H2
ENSG00000188825	149.85	51.3405	1.5432	0.0014529	0.0223484	LINC00910	17	43369845	43389199	-	6895	lincRNA	long intergenic non-protein coding RNA 910 [Source:HGNC Symbol;Acc:HGNC:44361]	-
ENSG00000022567	466.74	1191.22	-1.3515	0.00147975	0.0227222	SLC45A4	8	141207166	141308305	-	8608	protein_coding	solute carrier family 45 member 4 [Source:HGNC Symbol;Acc:HGNC:29196]	-
ENSG00000168398	508.737	194.873	1.38385	0.00147981	0.0227222	BDKRB2	14	96204679	96244166	+	6845	protein_coding	bradykinin receptor B2 [Source:HGNC Symbol;Acc:HGNC:1030]	-
ENSG00000163082	257.707	94.2956	1.44934	0.00147989	0.0227222	SGPP2	2	222424517	222560948	+	3336	protein_coding	sphingosine-1-phosphate phosphatase 2 [Source:HGNC Symbol;Acc:HGNC:19953]	-
ENSG00000143590	185.166	66.0081	1.48647	0.00148397	0.0227711	EFNA3	1	155078872	155087538	+	1909	protein_coding	ephrin A3 [Source:HGNC Symbol;Acc:HGNC:3223]	-
ENSG00000176125	131.715	45.0544	1.54522	0.00148593	0.0227872	UFSP1	7	100888723	100889718	-	996	protein_coding	UFM1 specific peptidase 1 (inactive) [Source:HGNC Symbol;Acc:HGNC:33821]	-
ENSG00000105613	75.4006	23.053	1.70453	0.00149042	0.0228422	MAST1	19	12833951	12874951	+	6533	protein_coding	microtubule associated serine/threonine kinase 1 [Source:HGNC Symbol;Acc:HGNC:19034]	-
ENSG00000141505	49.6294	12.5762	1.97044	0.00149604	0.0229145	ASGR1	17	7173431	7179564	-	3748	protein_coding	asialoglycoprotein receptor 1 [Source:HGNC Symbol;Acc:HGNC:742]	-
ENSG00000184990	737.814	1868.03	-1.34003	0.00150115	0.0229513	SIVA1	14	104753100	104768494	+	4776	protein_coding	SIVA1 apoptosis inducing factor [Source:HGNC Symbol;Acc:HGNC:17712]	-
ENSG00000253200	10.4955	41.9114	-1.98414	0.00150116	0.0229513	AC037459.3	8	22613908	22616657	-	2750	antisense	novel transcript, antisense to KIAA1967	-
ENSG00000214439	41.9935	9.43316	2.1404	0.00150116	0.0229513	FAM185BP	7	77083787	77122116	-	1284	transcribed_unprocessed_pseudogene	family with sequence similarity 185 member B, pseudogene [Source:HGNC Symbol;Acc:HGNC:21813]	-
ENSG00000198478	392.29	148.775	1.39809	0.00150502	0.0229963	SH3BGRL2	6	79631283	79703659	+	4653	protein_coding	SH3 domain binding glutamate rich protein like 2 [Source:HGNC Symbol;Acc:HGNC:15567]	-
ENSG00000000460	87.8089	239.924	-1.44875	0.00150756	0.0230212	C1orf112	1	169662007	169854080	+	5967	protein_coding	chromosome 1 open reading frame 112 [Source:HGNC Symbol;Acc:HGNC:25565]	-
ENSG00000147437	81.1275	25.1484	1.68509	0.00151501	0.0230903	GNRH1	8	25419260	25424654	-	1762	protein_coding	gonadotropin releasing hormone 1 [Source:HGNC Symbol;Acc:HGNC:4419]	-
ENSG00000187808	30.5397	6.29012	2.25814	0.00151665	0.0230903	SOWAHD	X	119758613	119760164	+	1552	protein_coding	sosondowah ankyrin repeat domain family member D [Source:HGNC Symbol;Acc:HGNC:32960]	-
ENSG00000179362	30.5397	6.29012	2.25814	0.00151665	0.0230903	HMGN2P46	15	45511136	45586290	+	3091	transcribed_processed_pseudogene	high mobility group nucleosomal binding domain 2 pseudogene 46 [Source:HGNC Symbol;Acc:HGNC:26817]	-
ENSG00000233221	30.5397	6.29012	2.25814	0.00151665	0.0230903	AC133785.1	2	130830978	130836994	-	3412	antisense	novel transcript, antisense to ARHGEF4	-
ENSG00000175536	5.72302	31.4345	-2.43094	0.00151665	0.0230903	LIPT2	11	74491712	74493733	-	1187	protein_coding	lipoyl(octanoyl) transferase 2 [Source:HGNC Symbol;Acc:HGNC:37216]	-
ENSG00000204525	2145.68	849.676	1.33633	0.00152052	0.0231302	HLA-C	6	31268749	31272130	-	2507	protein_coding	major histocompatibility complex, class I, C [Source:HGNC Symbol;Acc:HGNC:4933]	-
ENSG00000204758	171.804	60.7697	1.49755	0.00152202	0.0231302	AC008429.1	5	172954786	172959392	-	2780	antisense	uncharacterized LOC100268168 [Source:NCBI gene;Acc:100268168]	-
ENSG00000214300	61.0833	171.824	-1.49006	0.00152202	0.0231302	SPDYE3	7	100307702	100322196	+	4131	protein_coding	speedy/RINGO cell cycle regulator family member E3 [Source:HGNC Symbol;Acc:HGNC:35462]	-
ENSG00000162607	664.318	1680.49	-1.33876	0.00152933	0.0232275	USP1	1	62436297	62451804	+	4263	protein_coding	ubiquitin specific peptidase 1 [Source:HGNC Symbol;Acc:HGNC:12607]	-
ENSG00000141526	1873.65	741.765	1.33668	0.00153839	0.023351	SLC16A3	17	82228397	82261129	+	8995	protein_coding	solute carrier family 16 member 3 [Source:HGNC Symbol;Acc:HGNC:10924]	-
ENSG00000053254	451.468	172.872	1.38432	0.00154782	0.0234801	FOXN3	14	89124871	89619149	-	11033	protein_coding	forkhead box N3 [Source:HGNC Symbol;Acc:HGNC:1928]	Fork
ENSG00000143669	533.554	205.35	1.37705	0.00156278	0.0236928	LYST	1	235661041	235883640	-	19614	protein_coding	lysosomal trafficking regulator [Source:HGNC Symbol;Acc:HGNC:1968]	-
ENSG00000003400	428.56	163.443	1.39008	0.00156845	0.0237645	CASP10	2	201182881	201229406	+	7598	protein_coding	caspase 10 [Source:HGNC Symbol;Acc:HGNC:1500]	-
ENSG00000078114	380.836	970.16	-1.34874	0.00157623	0.0238682	NEBL	10	20779973	21174187	-	13654	protein_coding	nebulette [Source:HGNC Symbol;Acc:HGNC:16932]	-
ENSG00000108602	65291.6	26186.9	1.31805	0.00157847	0.0238877	ALDH3A1	17	19737984	19748943	-	3918	protein_coding	aldehyde dehydrogenase 3 family member A1 [Source:HGNC Symbol;Acc:HGNC:405]	-
ENSG00000019505	72.5371	22.0054	1.71552	0.00157992	0.0238945	SYT13	11	45240301	45286319	-	5424	protein_coding	synaptotagmin 13 [Source:HGNC Symbol;Acc:HGNC:14962]	-
ENSG00000099901	1518.58	3803.1	-1.32437	0.00158081	0.0238945	RANBP1	22	20115938	20127357	+	4622	protein_coding	RAN binding protein 1 [Source:HGNC Symbol;Acc:HGNC:9847]	-
ENSG00000107859	27.6762	5.24244	2.37415	0.00159155	0.0239551	PITX3	10	102230186	102241474	-	1391	protein_coding	paired like homeodomain 3 [Source:HGNC Symbol;Acc:HGNC:9006]	Homeobox
ENSG00000215612	27.6762	5.24244	2.37415	0.00159155	0.0239551	HMX1	4	8846076	8871817	-	2144	protein_coding	H6 family homeobox 1 [Source:HGNC Symbol;Acc:HGNC:5017]	Homeobox
ENSG00000278916	27.6762	5.24244	2.37415	0.00159155	0.0239551	CEP83-DT	12	94460003	94462484	+	2482	lincRNA	CEP83 divergent transcript [Source:HGNC Symbol;Acc:HGNC:27055]	-
ENSG00000185467	27.6762	5.24244	2.37415	0.00159155	0.0239551	KPNA7	7	99173574	99207506	-	1725	protein_coding	karyopherin subunit alpha 7 [Source:HGNC Symbol;Acc:HGNC:21839]	-
ENSG00000273002	27.6762	5.24244	2.37415	0.00159155	0.0239551	AL355388.2	1	155978799	155982986	+	2157	antisense	uncharacterized LOC107985209 [Source:NCBI gene;Acc:107985209]	-
ENSG00000236384	19.0859	2.09945	3.11342	0.00159793	0.0239551	LINC00479	21	41711520	41715775	-	2114	lincRNA	long intergenic non-protein coding RNA 479 [Source:HGNC Symbol;Acc:HGNC:19727]	-
ENSG00000203279	19.0859	2.09945	3.11342	0.00159793	0.0239551	AL590705.1	9	97200475	97238700	-	806	lincRNA	novel transcript	-
ENSG00000261693	19.0859	2.09945	3.11342	0.00159793	0.0239551	AC134682.1	8	142403652	142407028	+	3377	antisense	novel transcript, antisense to TSNARE1	-
ENSG00000221852	19.0859	2.09945	3.11342	0.00159793	0.0239551	KRTAP1-5	17	41026026	41027202	-	1177	protein_coding	keratin associated protein 1-5 [Source:HGNC Symbol;Acc:HGNC:16777]	-
ENSG00000251191	19.0859	2.09945	3.11342	0.00159793	0.0239551	LINC00589	8	29673922	29748109	-	2074	lincRNA	long intergenic non-protein coding RNA 589 [Source:HGNC Symbol;Acc:HGNC:32299]	-
ENSG00000240399	1.905	18.8623	-3.22245	0.00159793	0.0239551	AC004801.2	12	48054813	48055591	-	779	transcribed_processed_pseudogene	ribosomal protein L37 (RPL37) pseudogene	-
ENSG00000196497	1.905	18.8623	-3.22245	0.00159793	0.0239551	IPO4	14	24180219	24188964	-	5007	protein_coding	importin 4 [Source:HGNC Symbol;Acc:HGNC:19426]	-
ENSG00000104826	1.905	18.8623	-3.22245	0.00159793	0.0239551	LHB	19	49015980	49017091	-	630	protein_coding	luteinizing hormone beta polypeptide [Source:HGNC Symbol;Acc:HGNC:6584]	-
ENSG00000121621	310.204	792.053	-1.352	0.00159808	0.0239551	KIF18A	11	28020620	28108308	-	4668	protein_coding	kinesin family member 18A [Source:HGNC Symbol;Acc:HGNC:29441]	-
ENSG00000104356	243.39	625.472	-1.36119	0.00160142	0.023991	POP1	8	98117297	98159834	+	4852	protein_coding	POP1 homolog, ribonuclease P/MRP subunit [Source:HGNC Symbol;Acc:HGNC:30129]	-
ENSG00000250033	23.8583	78.5803	-1.71413	0.00160294	0.0239995	SLC7A11-AS1	4	138057464	138178177	+	6161	processed_transcript	SLC7A11 antisense RNA 1 [Source:HGNC Symbol;Acc:HGNC:44064]	-
ENSG00000270605	39.1301	8.38548	2.2064	0.00160897	0.0240614	AL353622.1	1	28239509	28241453	-	1945	antisense	novel transcript	-
ENSG00000185565	9.54098	38.7683	-2.00782	0.00160897	0.0240614	LSAMP	3	115802363	117139389	-	10330	protein_coding	limbic system associated membrane protein [Source:HGNC Symbol;Acc:HGNC:6705]	-
ENSG00000227124	246.254	91.1525	1.43263	0.00161371	0.0241179	ZNF717	3	75678660	75785583	-	7641	protein_coding	zinc finger protein 717 [Source:HGNC Symbol;Acc:HGNC:29448]	zf-C2H2
ENSG00000272636	357.928	136.203	1.39315	0.00162229	0.0242319	DOC2B	17	142789	181636	-	6448	protein_coding	double C2 domain beta [Source:HGNC Symbol;Acc:HGNC:2986]	-
ENSG00000161638	2397.66	957.588	1.32405	0.0016411	0.0244982	ITGA5	12	54395261	54419460	-	7577	protein_coding	integrin subunit alpha 5 [Source:HGNC Symbol;Acc:HGNC:6141]	-
ENSG00000019549	24.8128	4.19477	2.53091	0.0016487	0.0245105	SNAI2	8	48917604	48921740	-	3392	protein_coding	snail family transcriptional repressor 2 [Source:HGNC Symbol;Acc:HGNC:11094]	zf-C2H2
ENSG00000213030	24.8128	4.19477	2.53091	0.0016487	0.0245105	CGB8	19	49047638	49049106	-	882	protein_coding	chorionic gonadotropin subunit beta 8 [Source:HGNC Symbol;Acc:HGNC:16453]	-
ENSG00000212916	3.81402	25.1484	-2.68009	0.0016487	0.0245105	MAP10	1	232804892	232808407	+	3516	protein_coding	microtubule associated protein 10 [Source:HGNC Symbol;Acc:HGNC:29265]	-
ENSG00000239620	24.8128	4.19477	2.53091	0.0016487	0.0245105	PRR20G	3	127283784	127288046	-	1084	protein_coding	proline rich 20G [Source:HGNC Symbol;Acc:HGNC:53837]	-
ENSG00000118160	24.8128	4.19477	2.53091	0.0016487	0.0245105	SLC8A2	19	47428017	47472168	-	5546	protein_coding	solute carrier family 8 member A2 [Source:HGNC Symbol;Acc:HGNC:11069]	-
ENSG00000110324	24.8128	4.19477	2.53091	0.0016487	0.0245105	IL10RA	11	117986348	118003037	+	8102	protein_coding	interleukin 10 receptor subunit alpha [Source:HGNC Symbol;Acc:HGNC:5964]	-
ENSG00000272438	24.8128	4.19477	2.53091	0.0016487	0.0245105	AL645608.6	1	904834	915976	+	351	lincRNA	novel transcript	-
ENSG00000244560	64.9012	18.8623	1.77638	0.00165203	0.0245455	AC004890.2	7	149285281	149297312	+	4288	transcribed_unprocessed_pseudogene	AI894139 pseudogene [Source:NCBI gene;Acc:155060]	-
ENSG00000130066	16922.1	6809.95	1.31318	0.00165638	0.0245957	SAT1	X	23783173	23786226	+	2498	protein_coding	spermidine/spermine N1-acetyltransferase 1 [Source:HGNC Symbol;Acc:HGNC:10540]	-
ENSG00000104824	2671.6	6647.56	-1.31508	0.00166213	0.0246245	HNRNPL	19	38836388	38852347	-	6821	protein_coding	heterogeneous nuclear ribonucleoprotein L [Source:HGNC Symbol;Acc:HGNC:5045]	-
ENSG00000198131	74.4461	203.255	-1.44739	0.00166296	0.0246245	ZNF544	19	58228594	58277495	+	7130	protein_coding	zinc finger protein 544 [Source:HGNC Symbol;Acc:HGNC:16759]	zf-C2H2
ENSG00000162490	21.9493	3.1471	2.75617	0.00166513	0.0246245	DRAXIN	1	11691729	11725857	+	7346	protein_coding	dorsal inhibitory axon guidance protein [Source:HGNC Symbol;Acc:HGNC:25054]	-
ENSG00000182575	21.9493	3.1471	2.75617	0.00166513	0.0246245	NXPH3	17	49575858	49583827	+	5648	protein_coding	neurexophilin 3 [Source:HGNC Symbol;Acc:HGNC:8077]	-
ENSG00000223875	21.9493	3.1471	2.75617	0.00166513	0.0246245	NBEAP3	22	15852990	15893942	+	1493	unprocessed_pseudogene	neurobeachin pseudogene 3 [Source:HGNC Symbol;Acc:HGNC:40004]	-
ENSG00000121005	2.85952	22.0054	-2.88835	0.00166513	0.0246245	CRISPLD1	8	74984515	75034558	+	4543	protein_coding	cysteine rich secretory protein LCCL domain containing 1 [Source:HGNC Symbol;Acc:HGNC:18206]	-
ENSG00000241549	2.85952	22.0054	-2.88835	0.00166513	0.0246245	GUSBP2	6	26871484	26956554	-	2071	transcribed_unprocessed_pseudogene	glucuronidase, beta pseudogene 2 [Source:HGNC Symbol;Acc:HGNC:18792]	-
ENSG00000137672	51.5384	13.6239	1.91036	0.00167756	0.0247792	TRPC6	11	101451564	101872562	-	5537	protein_coding	transient receptor potential cation channel subfamily C member 6 [Source:HGNC Symbol;Acc:HGNC:12338]	-
ENSG00000269388	51.5384	13.6239	1.91036	0.00167756	0.0247792	AC018755.3	19	51594561	51606150	+	1472	transcribed_processed_pseudogene	putative ATP-binding domain-containing protein 3-like protein (ABP3L) pseudogene	-
ENSG00000115756	3155.53	1265.61	1.31797	0.0016851	0.0248761	HPCAL1	2	10302889	10427617	+	6237	protein_coding	hippocalcin like 1 [Source:HGNC Symbol;Acc:HGNC:5145]	-
ENSG00000116833	2308.9	924.062	1.32103	0.00168611	0.0248766	NR5A2	1	200027602	200177424	+	7559	protein_coding	nuclear receptor subfamily 5 group A member 2 [Source:HGNC Symbol;Acc:HGNC:7984]	SF-like
ENSG00000094914	679.59	1702.49	-1.32474	0.00169572	0.0250037	AAAS	12	53307456	53324864	-	4138	protein_coding	aladin WD repeat nucleoporin [Source:HGNC Symbol;Acc:HGNC:13666]	-
ENSG00000144369	540.235	209.541	1.36587	0.00169719	0.0250108	FAM171B	2	186693971	186765965	+	5826	protein_coding	family with sequence similarity 171 member B [Source:HGNC Symbol;Acc:HGNC:29412]	-
ENSG00000101158	661.455	1657.44	-1.32507	0.0017005	0.0250449	NELFCD	20	58981208	58995133	+	6298	protein_coding	negative elongation factor complex member C/D [Source:HGNC Symbol;Acc:HGNC:15934]	-
ENSG00000196954	205.211	74.3896	1.46249	0.00170658	0.0251138	CASP4	11	104942866	104969436	-	7256	protein_coding	caspase 4 [Source:HGNC Symbol;Acc:HGNC:1505]	-
ENSG00000160949	347.429	879.011	-1.33883	0.00170716	0.0251138	TONSL	8	144428775	144444444	-	7111	protein_coding	tonsoku like, DNA repair protein [Source:HGNC Symbol;Acc:HGNC:7801]	-
ENSG00000166750	1990.1	796.244	1.32143	0.00171351	0.0251906	SLFN5	17	35243036	35273655	+	10709	protein_coding	schlafen family member 5 [Source:HGNC Symbol;Acc:HGNC:28286]	-
ENSG00000115380	261.525	97.4386	1.42331	0.00171507	0.0251906	EFEMP1	2	55865967	55924139	-	3962	protein_coding	EGF containing fibulin extracellular matrix protein 1 [Source:HGNC Symbol;Acc:HGNC:3218]	-
ENSG00000132507	12231.7	30285.4	-1.30799	0.00171587	0.0251906	EIF5A	17	7306999	7312463	+	2815	protein_coding	eukaryotic translation initiation factor 5A [Source:HGNC Symbol;Acc:HGNC:3300]	-
ENSG00000185168	80.173	25.1484	1.66804	0.00171636	0.0251906	LINC00482	17	81303771	81309248	-	2197	lincRNA	long intergenic non-protein coding RNA 482 [Source:HGNC Symbol;Acc:HGNC:26816]	-
ENSG00000117877	161.304	418.03	-1.37309	0.00172168	0.0252508	CD3EAP	19	45406209	45410766	+	3661	protein_coding	CD3e molecule associated protein [Source:HGNC Symbol;Acc:HGNC:24219]	-
ENSG00000178921	1488.99	3701.47	-1.31368	0.00172246	0.0252508	PFAS	17	8247618	8270491	+	6471	protein_coding	phosphoribosylformylglycinamidine synthase [Source:HGNC Symbol;Acc:HGNC:8863]	-
ENSG00000130590	43.9025	10.4808	2.05423	0.00172688	0.0252807	SAMD10	20	63974113	63980008	-	2453	protein_coding	sterile alpha motif domain containing 10 [Source:HGNC Symbol;Acc:HGNC:16129]	-
ENSG00000067445	8.58649	36.6729	-2.07785	0.00172833	0.0252807	TRO	X	54920462	54931431	+	6716	protein_coding	trophinin [Source:HGNC Symbol;Acc:HGNC:12326]	-
ENSG00000280067	8.58649	36.6729	-2.07785	0.00172833	0.0252807	AC023818.1	16	48343755	48346058	-	2304	TEC	novel transcript	-
ENSG00000105711	502.056	194.873	1.36479	0.0017285	0.0252807	SCN1B	19	35030466	35040449	+	7993	protein_coding	sodium voltage-gated channel beta subunit 1 [Source:HGNC Symbol;Acc:HGNC:10586]	-
ENSG00000203722	57.2653	15.7193	1.85732	0.0017297	0.0252836	RAET1G	6	149916878	149923121	-	1486	protein_coding	retinoic acid early transcript 1G [Source:HGNC Symbol;Acc:HGNC:16795]	-
ENSG00000139132	227.164	83.8187	1.43713	0.00173629	0.0253653	FGD4	12	32399529	32646050	+	10629	protein_coding	FYVE, RhoGEF and PH domain containing 4 [Source:HGNC Symbol;Acc:HGNC:19125]	-
ENSG00000185567	20786.8	8403.48	1.3066	0.00174081	0.0254166	AHNAK2	14	104937244	104978357	-	18771	protein_coding	AHNAK nucleoprotein 2 [Source:HGNC Symbol;Acc:HGNC:20125]	-
ENSG00000123737	410.425	1033.02	-1.3314	0.00174471	0.0254588	EXOSC9	4	121801317	121817021	+	4711	protein_coding	exosome component 9 [Source:HGNC Symbol;Acc:HGNC:9137]	-
ENSG00000137502	367.473	140.394	1.38742	0.00174609	0.0254644	RAB30	11	82973133	83071923	-	11832	protein_coding	RAB30, member RAS oncogene family [Source:HGNC Symbol;Acc:HGNC:9770]	-
ENSG00000196220	201.393	73.3419	1.45585	0.00175407	0.0255659	SRGAP3	3	8980591	9363053	-	18924	protein_coding	SLIT-ROBO Rho GTPase activating protein 3 [Source:HGNC Symbol;Acc:HGNC:19744]	-
ENSG00000049541	507.783	1273.99	-1.32684	0.00176303	0.0256557	RFC2	7	74231499	74254458	-	2211	protein_coding	replication factor C subunit 2 [Source:HGNC Symbol;Acc:HGNC:9970]	-
ENSG00000163584	377.973	953.397	-1.33449	0.00176373	0.0256557	RPL22L1	3	170864875	170870483	-	2326	protein_coding	ribosomal protein L22 like 1 [Source:HGNC Symbol;Acc:HGNC:27610]	-
ENSG00000165171	379.882	145.632	1.38251	0.00176493	0.0256557	METTL27	7	73834590	73842535	-	1469	protein_coding	methyltransferase like 27 [Source:HGNC Symbol;Acc:HGNC:19068]	-
ENSG00000176678	291.114	110.011	1.40299	0.00176494	0.0256557	FOXL1	16	86576368	86582160	+	3742	protein_coding	forkhead box L1 [Source:HGNC Symbol;Acc:HGNC:3817]	Fork
ENSG00000214826	163.213	422.221	-1.37052	0.0017653	0.0256557	DDX12P	12	9418673	9448229	-	2947	unprocessed_pseudogene	DEAD/H-box helicase 12, pseudogene [Source:HGNC Symbol;Acc:HGNC:2737]	-
ENSG00000149554	382.745	964.921	-1.33372	0.00177084	0.0257215	CHEK1	11	125625136	125676255	+	6558	protein_coding	checkpoint kinase 1 [Source:HGNC Symbol;Acc:HGNC:1925]	-
ENSG00000187140	66.8102	19.91	1.74062	0.00179265	0.0260233	FOXD3	1	63323041	63325126	+	2086	protein_coding	forkhead box D3 [Source:HGNC Symbol;Acc:HGNC:3804]	Fork
ENSG00000273748	146.987	51.3405	1.51539	0.00180114	0.0261315	AL592183.1	GL000219.1	54224	83311	-	372	protein_coding		-
ENSG00000140853	240.527	90.1049	1.41536	0.00180621	0.02619	NLRC5	16	56989485	57083531	+	12386	protein_coding	NLR family CARD domain containing 5 [Source:HGNC Symbol;Acc:HGNC:29933]	-
ENSG00000275074	797.946	315.357	1.33899	0.00181184	0.0262566	NUDT18	8	22106872	22109419	-	1756	protein_coding	nudix hydrolase 18 [Source:HGNC Symbol;Acc:HGNC:26194]	-
ENSG00000249396	310.204	117.345	1.40158	0.00181456	0.0262704	LINC02212	5	10493527	10502728	-	2130	lincRNA	long intergenic non-protein coding RNA 2212 [Source:HGNC Symbol;Acc:HGNC:53079]	-
ENSG00000102003	45.8115	132.012	-1.52416	0.00181487	0.0262704	SYP	X	49187804	49200259	-	5215	protein_coding	synaptophysin [Source:HGNC Symbol;Acc:HGNC:11506]	-
ENSG00000230202	422.833	1061.31	-1.32741	0.0018227	0.0263687	AL450405.1	6	117998975	117999448	+	474	processed_pseudogene	ribosomal protein L29 (RPL29) pseudogene	-
ENSG00000071991	116.443	39.816	1.54543	0.00182737	0.0264211	CDH19	18	66501083	66604138	-	6864	protein_coding	cadherin 19 [Source:HGNC Symbol;Acc:HGNC:1758]	-
ENSG00000111348	82.082	26.1961	1.64333	0.00183044	0.0264503	ARHGDIB	12	14942017	14961728	-	2102	protein_coding	Rho GDP dissociation inhibitor beta [Source:HGNC Symbol;Acc:HGNC:679]	-
ENSG00000196776	3640.41	1473.05	1.30523	0.00184576	0.0266565	CD47	3	108043094	108091862	-	8225	protein_coding	CD47 molecule [Source:HGNC Symbol;Acc:HGNC:1682]	-
ENSG00000119403	452.422	1131.5	-1.32224	0.00184809	0.0266749	PHF19	9	120855652	120894896	-	6733	protein_coding	PHD finger protein 19 [Source:HGNC Symbol;Acc:HGNC:24566]	-
ENSG00000127129	206.165	525.942	-1.35053	0.0018501	0.0266887	EDN2	1	41478775	41484673	-	1639	protein_coding	endothelin 2 [Source:HGNC Symbol;Acc:HGNC:3177]	-
ENSG00000087076	424.742	164.49	1.36796	0.00185667	0.0267682	HSD17B14	19	48813017	48836678	-	1281	protein_coding	hydroxysteroid 17-beta dehydrogenase 14 [Source:HGNC Symbol;Acc:HGNC:23238]	-
ENSG00000121350	100.217	265.068	-1.40204	0.00185871	0.0267712	PYROXD1	12	21437615	21471252	+	5725	protein_coding	pyridine nucleotide-disulphide oxidoreductase domain 1 [Source:HGNC Symbol;Acc:HGNC:26162]	-
ENSG00000186026	32.4487	7.3378	2.12688	0.00185899	0.0267712	ZNF284	19	44072144	44089613	+	4351	protein_coding	zinc finger protein 284 [Source:HGNC Symbol;Acc:HGNC:13078]	zf-C2H2
ENSG00000244625	53.4474	14.6716	1.85673	0.00186088	0.0267832	MIATNB	22	26672767	26780207	+	2847	lincRNA	MIAT neighbor [Source:HGNC Symbol;Acc:HGNC:50731]	-
ENSG00000167186	174.667	447.365	-1.35617	0.00186297	0.0267979	COQ7	16	19067599	19080095	+	4120	protein_coding	coenzyme Q7, hydroxylase [Source:HGNC Symbol;Acc:HGNC:2244]	-
ENSG00000279382	10.4955	40.8637	-1.94773	0.00186626	0.0268148	AC018665.1	17	76090308	76091669	+	1362	TEC	TEC	-
ENSG00000262155	41.0391	9.43316	2.10733	0.00186626	0.0268148	LINC02175	16	25066937	25068943	+	1875	lincRNA	long intergenic non-protein coding RNA 2175 [Source:HGNC Symbol;Acc:HGNC:27550]	-
ENSG00000133424	135.533	350.978	-1.37186	0.0018679	0.0268231	LARGE1	22	33162226	33922841	-	10687	protein_coding	LARGE xylosyl- and glucuronyltransferase 1 [Source:HGNC Symbol;Acc:HGNC:6511]	-
ENSG00000167552	2627.7	1062.36	1.30644	0.00186919	0.0268263	TUBA1A	12	49184796	49189324	-	3421	protein_coding	tubulin alpha 1a [Source:HGNC Symbol;Acc:HGNC:20766]	-
ENSG00000142149	79.2185	213.732	-1.43037	0.00188209	0.0269962	HUNK	21	31873315	32044633	+	8294	protein_coding	hormonally up-regulated Neu-associated kinase [Source:HGNC Symbol;Acc:HGNC:13326]	-
ENSG00000001561	59.1743	16.7669	1.81212	0.00189671	0.0271905	ENPP4	6	46129993	46146699	+	4651	protein_coding	ectonucleotide pyrophosphatase/phosphodiesterase 4 [Source:HGNC Symbol;Acc:HGNC:3359]	-
ENSG00000165494	392.29	981.684	-1.32304	0.001901	0.0272365	PCF11	11	83156988	83187451	+	9951	protein_coding	PCF11, cleavage and polyadenylation factor subunit [Source:HGNC Symbol;Acc:HGNC:30097]	-
ENSG00000182158	3134.53	1270.85	1.30238	0.00190472	0.0272729	CREB3L2	7	137874979	138002067	-	8788	protein_coding	cAMP responsive element binding protein 3 like 2 [Source:HGNC Symbol;Acc:HGNC:23720]	TF_bZIP
ENSG00000179627	369.382	142.489	1.37354	0.0019057	0.0272729	ZBTB42	14	104800596	104804712	+	3905	protein_coding	zinc finger and BTB domain containing 42 [Source:HGNC Symbol;Acc:HGNC:32550]	ZBTB
ENSG00000058866	163.213	419.078	-1.35974	0.0019102	0.0273218	DGKG	3	186105668	186362237	-	10978	protein_coding	diacylglycerol kinase gamma [Source:HGNC Symbol;Acc:HGNC:2853]	-
ENSG00000174749	408.516	159.252	1.35844	0.00191974	0.0274429	FAM241A	4	112145397	112195256	+	8901	protein_coding	family with sequence similarity 241 member A [Source:HGNC Symbol;Acc:HGNC:26813]	-
ENSG00000006042	125.988	327.929	-1.37915	0.00192238	0.0274651	TMEM98	17	32927910	32945106	+	5187	protein_coding	transmembrane protein 98 [Source:HGNC Symbol;Acc:HGNC:24529]	-
ENSG00000072195	236.709	89.0572	1.40914	0.00193637	0.0276493	SPEG	2	219434846	219498287	+	17910	protein_coding	SPEG complex locus [Source:HGNC Symbol;Acc:HGNC:16901]	-
ENSG00000232677	93.5358	30.3868	1.61833	0.00193848	0.0276638	LINC00665	19	36313067	36331718	-	7201	lincRNA	long intergenic non-protein coding RNA 665 [Source:HGNC Symbol;Acc:HGNC:44323]	-
ENSG00000102144	4891.74	11990.8	-1.29348	0.00194329	0.0277168	PGK1	X	77910739	78129296	+	5512	protein_coding	phosphoglycerate kinase 1 [Source:HGNC Symbol;Acc:HGNC:8896]	-
ENSG00000279192	383.699	148.775	1.36615	0.0019458	0.027737	PWAR5	15	24985053	24988232	+	3180	TEC	Prader Willi/Angelman region RNA 5 [Source:HGNC Symbol;Acc:HGNC:30090]	-
ENSG00000279069	12.4045	46.1021	-1.88286	0.00195502	0.0278527	AC015813.5	17	58006674	58008187	+	1514	TEC	novel transcript	-
ENSG00000197070	867.624	346.788	1.32273	0.00196619	0.027996	ARRDC1	9	137605654	137615360	+	3821	protein_coding	arrestin domain containing 1 [Source:HGNC Symbol;Acc:HGNC:28633]	-
ENSG00000146410	101.172	266.116	-1.39407	0.00197273	0.0280733	MTFR2	6	136231024	136250335	-	2450	protein_coding	mitochondrial fission regulator 2 [Source:HGNC Symbol;Acc:HGNC:21115]	-
ENSG00000146963	373.2	931.396	-1.31913	0.00198001	0.0281611	LUC7L2	7	139340359	139423457	+	6316	protein_coding	LUC7 like 2, pre-mRNA splicing factor [Source:HGNC Symbol;Acc:HGNC:21608]	-
ENSG00000173918	3120.21	1269.8	1.29697	0.00198731	0.028249	C1QTNF1	17	79022814	79049788	+	4854	protein_coding	C1q and TNF related 1 [Source:HGNC Symbol;Acc:HGNC:14324]	-
ENSG00000119899	756.903	301.737	1.32648	0.00199368	0.0283238	SLC17A5	6	73593379	73654155	-	3604	protein_coding	solute carrier family 17 member 5 [Source:HGNC Symbol;Acc:HGNC:10933]	-
ENSG00000221890	498.238	195.921	1.34605	0.0019949	0.0283251	NPTXR	22	38818452	38843982	-	5784	protein_coding	neuronal pentraxin receptor [Source:HGNC Symbol;Acc:HGNC:7954]	-
ENSG00000196189	29.5852	6.29012	2.21252	0.00199893	0.0283664	SEMA4A	1	156147366	156177752	+	6822	protein_coding	semaphorin 4A [Source:HGNC Symbol;Acc:HGNC:10729]	-
ENSG00000261188	147.941	52.3882	1.49564	0.00200008	0.0283668	Z95115.1	22	26512537	26514568	+	2032	antisense	uncharacterized LOC100507599 [Source:NCBI gene;Acc:100507599]	-
ENSG00000188051	50.5839	13.6239	1.88346	0.00201103	0.0285061	TMEM221	19	17435509	17448567	-	2317	protein_coding	transmembrane protein 221 [Source:HGNC Symbol;Acc:HGNC:21943]	-
ENSG00000110031	105.944	35.6253	1.5692	0.00201852	0.0285937	LPXN	11	58526871	58578220	-	2467	protein_coding	leupaxin [Source:HGNC Symbol;Acc:HGNC:14061]	-
ENSG00000163923	220.482	556.324	-1.33473	0.00202051	0.0285937	RPL39L	3	187120948	187180908	-	1060	protein_coding	ribosomal protein L39 like [Source:HGNC Symbol;Acc:HGNC:17094]	-
ENSG00000106665	2831.96	1153.5	1.29569	0.0020206	0.0285937	CLIP2	7	74289475	74405943	+	7315	protein_coding	CAP-Gly domain containing linker protein 2 [Source:HGNC Symbol;Acc:HGNC:2586]	-
ENSG00000124216	252.935	95.3433	1.40647	0.00203665	0.0288046	SNAI1	20	49982999	49988886	+	1686	protein_coding	snail family transcriptional repressor 1 [Source:HGNC Symbol;Acc:HGNC:11128]	zf-C2H2
ENSG00000103460	55.3563	15.7193	1.80851	0.00204509	0.0288917	TOX3	16	52438005	52547802	-	5031	protein_coding	TOX high mobility group box family member 3 [Source:HGNC Symbol;Acc:HGNC:11972]	HMG
ENSG00000268942	16.2224	56.5789	-1.79395	0.00204509	0.0288917	CKS1BP3	5	62512246	62512482	-	237	processed_pseudogene	CDC28 protein kinase regulatory subunit 1B pseudogene 3 [Source:HGNC Symbol;Acc:HGNC:24233]	-
ENSG00000269906	127.897	45.0544	1.50283	0.00205089	0.0289575	AL606834.1	14	50662511	50663178	-	668	sense_intronic	novel transcript, sense intronic to SAV1	-
ENSG00000182004	925.847	2272.43	-1.29527	0.00205758	0.0290358	SNRPE	1	203861603	203870550	+	1474	protein_coding	small nuclear ribonucleoprotein polypeptide E [Source:HGNC Symbol;Acc:HGNC:11161]	-
ENSG00000160563	220.482	555.277	-1.33202	0.00206109	0.0290579	MED27	9	131860107	132079908	-	2107	protein_coding	mediator complex subunit 27 [Source:HGNC Symbol;Acc:HGNC:2377]	-
ENSG00000120217	61.0833	17.8146	1.771	0.00206432	0.0290579	CD274	9	5450503	5470566	+	4108	protein_coding	CD274 molecule [Source:HGNC Symbol;Acc:HGNC:17635]	-
ENSG00000150672	61.0833	17.8146	1.771	0.00206432	0.0290579	DLG2	11	83455012	85627922	-	16709	protein_coding	discs large MAGUK scaffold protein 2 [Source:HGNC Symbol;Acc:HGNC:2901]	-
ENSG00000103647	123.125	42.9591	1.51654	0.0020649	0.0290579	CORO2B	15	68578969	68727806	+	3998	protein_coding	coronin 2B [Source:HGNC Symbol;Acc:HGNC:2256]	-
ENSG00000198814	42.948	123.631	-1.52247	0.0020649	0.0290579	GK	X	30653359	30731456	+	5359	protein_coding	glycerol kinase [Source:HGNC Symbol;Acc:HGNC:4289]	-
ENSG00000113140	65.8557	19.91	1.7199	0.00207346	0.0291621	SPARC	5	151661096	151687165	-	4831	protein_coding	secreted protein acidic and cysteine rich [Source:HGNC Symbol;Acc:HGNC:11219]	-
ENSG00000015568	21.9493	71.2465	-1.69265	0.0020757	0.0291774	RGPD5	2	109792758	109857695	+	14175	protein_coding	RANBP2-like and GRIP domain containing 5 [Source:HGNC Symbol;Acc:HGNC:32418]	-
ENSG00000141854	167.031	60.7697	1.45694	0.00208425	0.0292814	MISP3	19	14072536	14075062	+	2354	protein_coding	MISP family member 3 [Source:HGNC Symbol;Acc:HGNC:26963]	-
ENSG00000241839	344.566	134.108	1.36063	0.00208854	0.0293253	PLEKHO2	15	64841883	64868007	+	3726	protein_coding	pleckstrin homology domain containing O2 [Source:HGNC Symbol;Acc:HGNC:30026]	-
ENSG00000138180	1078.57	2638.07	-1.29027	0.00211317	0.0296548	CEP55	10	93496632	93529092	+	3271	protein_coding	centrosomal protein 55 [Source:HGNC Symbol;Acc:HGNC:1161]	-
ENSG00000111581	894.349	2191.76	-1.29305	0.00211775	0.0296632	NUP107	12	68686734	68745809	+	8320	protein_coding	nucleoporin 107 [Source:HGNC Symbol;Acc:HGNC:29914]	-
ENSG00000050344	1819.25	740.717	1.29621	0.00212231	0.0296632	NFE2L3	7	26152240	26187125	+	4249	protein_coding	nuclear factor, erythroid 2 like 3 [Source:HGNC Symbol;Acc:HGNC:7783]	TF_bZIP
ENSG00000129007	11.45	42.9591	-1.89554	0.00212538	0.0296632	CALML4	15	68190705	68206110	-	5038	protein_coding	calmodulin like 4 [Source:HGNC Symbol;Acc:HGNC:18445]	-
ENSG00000245248	11.45	42.9591	-1.89554	0.00212538	0.0296632	USP2-AS1	11	119381778	119526664	+	4762	antisense	USP2 antisense RNA 1 (head to head) [Source:HGNC Symbol;Acc:HGNC:48673]	-
ENSG00000187772	80.173	213.732	-1.41311	0.00212872	0.0296632	LIN28B	6	104936616	105083332	+	6002	protein_coding	lin-28 homolog B [Source:HGNC Symbol;Acc:HGNC:32207]	CSD
ENSG00000088881	151.759	54.4836	1.47592	0.00212999	0.0296632	EBF4	20	2692878	2760108	+	3717	protein_coding	early B cell factor 4 [Source:HGNC Symbol;Acc:HGNC:29278]	COE
ENSG00000128218	15.2679	1.05178	3.7149	0.00213372	0.0296632	VPREB3	22	23752743	23754468	-	610	protein_coding	V-set pre-B cell surrogate light chain 3 [Source:HGNC Symbol;Acc:HGNC:12710]	-
ENSG00000186115	15.2679	1.05178	3.7149	0.00213372	0.0296632	CYP4F2	19	15878023	15898120	-	3142	protein_coding	cytochrome P450 family 4 subfamily F member 2 [Source:HGNC Symbol;Acc:HGNC:2645]	-
ENSG00000232818	0.950504	14.6716	-3.77663	0.00213372	0.0296632	RPS2P32	7	23490473	23491364	+	892	processed_pseudogene	ribosomal protein S2 pseudogene 32 [Source:HGNC Symbol;Acc:HGNC:30518]	-
ENSG00000171396	15.2679	1.05178	3.7149	0.00213372	0.0296632	KRTAP4-4	17	41159651	41160731	-	1081	protein_coding	keratin associated protein 4-4 [Source:HGNC Symbol;Acc:HGNC:16928]	-
ENSG00000172733	15.2679	1.05178	3.7149	0.00213372	0.0296632	PURG	8	30995802	31033715	-	3771	protein_coding	purine rich element binding protein G [Source:HGNC Symbol;Acc:HGNC:17930]	-
ENSG00000227351	0.950504	14.6716	-3.77663	0.00213372	0.0296632	NANOGP6	10	99788564	99789410	-	847	processed_pseudogene	Nanog homeobox pseudogene 6 [Source:HGNC Symbol;Acc:HGNC:23104]	-
ENSG00000164128	0.950504	14.6716	-3.77663	0.00213372	0.0296632	NPY1R	4	163323961	163344832	-	4180	protein_coding	neuropeptide Y receptor Y1 [Source:HGNC Symbol;Acc:HGNC:7956]	-
ENSG00000234945	0.950504	14.6716	-3.77663	0.00213372	0.0296632	GTF3C2-AS1	2	27335535	27342599	+	3253	antisense	GTF3C2 antisense RNA 1 [Source:HGNC Symbol;Acc:HGNC:40269]	-
ENSG00000227598	0.950504	14.6716	-3.77663	0.00213372	0.0296632	Z94721.1	6	166969626	166999065	-	385	bidirectional_promoter_lncRNA	novel transcript	-
ENSG00000280023	0.950504	14.6716	-3.77663	0.00213372	0.0296632	AD000813.1	19	36070239	36071070	+	832	TEC	TEC	-
ENSG00000274995	0.950504	14.6716	-3.77663	0.00213372	0.0296632	AC013564.1	15	66740445	66741151	+	707	sense_intronic	novel transcript, sense intronic to SMAD6	-
ENSG00000139180	187.075	473.557	-1.3393	0.00213888	0.0296856	NDUFA9	12	4649095	4694317	+	10391	protein_coding	NADH:ubiquinone oxidoreductase subunit A9 [Source:HGNC Symbol;Acc:HGNC:7693]	-
ENSG00000079931	97.3537	32.4822	1.58013	0.00214202	0.0296856	MOXD1	6	132296055	132401545	-	5293	protein_coding	monooxygenase DBH like 1 [Source:HGNC Symbol;Acc:HGNC:21063]	-
ENSG00000235314	26.7218	5.24244	2.32376	0.00214237	0.0296856	LINC00957	7	44039171	44042306	+	2703	lincRNA	long intergenic non-protein coding RNA 957 [Source:HGNC Symbol;Acc:HGNC:22332]	-
ENSG00000116785	26.7218	5.24244	2.32376	0.00214237	0.0296856	CFHR3	1	196774795	196795406	+	3774	protein_coding	complement factor H related 3 [Source:HGNC Symbol;Acc:HGNC:16980]	-
ENSG00000162676	26.7218	5.24244	2.32376	0.00214237	0.0296856	GFI1	1	92474762	92486876	-	3301	protein_coding	growth factor independent 1 transcriptional repressor [Source:HGNC Symbol;Acc:HGNC:4237]	zf-C2H2
ENSG00000279347	4.76852	27.2438	-2.48226	0.00214237	0.0296856	AC021945.1	8	119838736	119840385	-	1650	TEC	TEC	-
ENSG00000112578	457.195	1128.36	-1.30309	0.0021485	0.0297543	BYSL	6	41921188	41933046	+	2248	protein_coding	bystin like [Source:HGNC Symbol;Acc:HGNC:1157]	-
ENSG00000167034	708.225	283.926	1.31834	0.00215639	0.02984	NKX3-1	8	23678693	23682927	-	3271	protein_coding	NK3 homeobox 1 [Source:HGNC Symbol;Acc:HGNC:7838]	Homeobox
ENSG00000179922	76.355	203.255	-1.41092	0.00215705	0.02984	ZNF784	19	55620742	55624601	-	2058	protein_coding	zinc finger protein 784 [Source:HGNC Symbol;Acc:HGNC:33111]	zf-C2H2
ENSG00000146205	119.307	41.9114	1.50666	0.00216242	0.0298979	ANO7	2	241188509	241225377	+	5695	protein_coding	anoctamin 7 [Source:HGNC Symbol;Acc:HGNC:31677]	-
ENSG00000087266	825.626	333.168	1.30894	0.00218148	0.0301436	SH3BP2	4	2793023	2841098	+	13968	protein_coding	SH3 domain binding protein 2 [Source:HGNC Symbol;Acc:HGNC:10825]	-
ENSG00000135999	182.303	459.937	-1.33446	0.0021829	0.0301436	EPC2	2	148644440	148787568	+	5582	protein_coding	enhancer of polycomb homolog 2 [Source:HGNC Symbol;Acc:HGNC:24543]	-
ENSG00000111817	791.265	318.5	1.31255	0.00218377	0.0301436	DSE	6	116254173	116444860	+	19193	protein_coding	dermatan sulfate epimerase [Source:HGNC Symbol;Acc:HGNC:21144]	-
ENSG00000137216	1337.23	543.752	1.29805	0.00218591	0.0301567	TMEM63B	6	44126914	44155519	+	4425	protein_coding	transmembrane protein 63B [Source:HGNC Symbol;Acc:HGNC:17735]	-
ENSG00000156273	1699.94	693.571	1.29322	0.00219091	0.0302092	BACH1	21	29194071	29630751	+	7717	protein_coding	BTB domain and CNC homolog 1 [Source:HGNC Symbol;Acc:HGNC:935]	TF_bZIP
ENSG00000116260	5536.97	2279.77	1.28017	0.00220016	0.0303202	QSOX1	1	180154834	180204030	+	9311	protein_coding	quiescin sulfhydryl oxidase 1 [Source:HGNC Symbol;Acc:HGNC:9756]	-
ENSG00000230798	78.264	25.1484	1.63333	0.00220467	0.0303493	FOXD3-AS1	1	63320884	63324441	-	1208	antisense	FOXD3 antisense RNA 1 [Source:HGNC Symbol;Acc:HGNC:40241]	-
ENSG00000110723	77.3095	25.1484	1.61566	0.00220467	0.0303493	EXPH5	11	108505431	108593738	-	10843	protein_coding	exophilin 5 [Source:HGNC Symbol;Acc:HGNC:30578]	-
ENSG00000165887	77.3095	205.35	-1.40782	0.00220607	0.030352	ANKRD2	10	97572499	97583884	+	1451	protein_coding	ankyrin repeat domain 2 [Source:HGNC Symbol;Acc:HGNC:495]	-
ENSG00000185338	52.4929	14.6716	1.83079	0.00221541	0.0304552	SOCS1	16	11254405	11256200	-	1796	protein_coding	suppressor of cytokine signaling 1 [Source:HGNC Symbol;Acc:HGNC:19383]	-
ENSG00000131981	1240.83	504.988	1.29679	0.00221598	0.0304552	LGALS3	14	55124110	55145413	+	2397	protein_coding	galectin 3 [Source:HGNC Symbol;Acc:HGNC:6563]	-
ENSG00000137434	20.9948	68.1035	-1.69143	0.00222707	0.030591	C6orf52	6	10671418	10694797	-	884	protein_coding	chromosome 6 open reading frame 52 [Source:HGNC Symbol;Acc:HGNC:20881]	-
ENSG00000054654	537.372	1316.94	-1.29299	0.0022427	0.0307823	SYNE2	14	63852983	64226433	+	31374	protein_coding	spectrin repeat containing nuclear envelope protein 2 [Source:HGNC Symbol;Acc:HGNC:17084]	-
ENSG00000198624	257.707	98.4863	1.38669	0.00224342	0.0307823	CCDC69	5	151181052	151224145	-	4993	protein_coding	coiled-coil domain containing 69 [Source:HGNC Symbol;Acc:HGNC:24487]	-
ENSG00000086506	122.17	42.9591	1.50533	0.00224537	0.0307923	HBQ1	16	180453	181181	+	536	protein_coding	hemoglobin subunit theta 1 [Source:HGNC Symbol;Acc:HGNC:4833]	-
ENSG00000168497	1527.17	623.376	1.29253	0.002247	0.0307979	CAVIN2	2	191834302	191847255	-	3229	protein_coding	caveolae associated protein 2 [Source:HGNC Symbol;Acc:HGNC:10690]	-
ENSG00000269858	111.671	287.07	-1.36109	0.00224863	0.0308036	EGLN2	19	40798996	40808433	+	6577	protein_coding	egl-9 family hypoxia inducible factor 2 [Source:HGNC Symbol;Acc:HGNC:14660]	-
ENSG00000137275	243.39	606.613	-1.31703	0.00225763	0.0309102	RIPK1	6	3063991	3115187	+	4231	protein_coding	receptor interacting serine/threonine kinase 1 [Source:HGNC Symbol;Acc:HGNC:10019]	-
ENSG00000204131	94.4903	31.4345	1.58424	0.00226613	0.0310096	NHSL2	X	71910818	72161750	+	17706	protein_coding	NHS like 2 [Source:HGNC Symbol;Acc:HGNC:33737]	-
ENSG00000122085	209.983	525.942	-1.32408	0.00226975	0.0310424	MTERF4	2	241072169	241102332	-	9938	protein_coding	mitochondrial transcription termination factor 4 [Source:HGNC Symbol;Acc:HGNC:28785]	-
ENSG00000073849	167.986	61.8174	1.44054	0.00228046	0.0311721	ST6GAL1	3	186930485	187078553	+	9151	protein_coding	ST6 beta-galactoside alpha-2,6-sialyltransferase 1 [Source:HGNC Symbol;Acc:HGNC:10860]	-
ENSG00000158109	856.17	346.788	1.30356	0.00229459	0.0313333	TPRG1L	1	3625002	3630127	+	2414	protein_coding	tumor protein p63 regulated 1 like [Source:HGNC Symbol;Acc:HGNC:27007]	-
ENSG00000148426	2156.18	885.297	1.28413	0.00229473	0.0313333	PROSER2	10	11823339	11872277	+	3663	protein_coding	proline and serine rich 2 [Source:HGNC Symbol;Acc:HGNC:23728]	-
ENSG00000161981	483.921	1185.98	-1.293	0.00230435	0.0314476	SNRNP25	16	53010	57669	+	3060	protein_coding	small nuclear ribonucleoprotein U11/U12 subunit 25 [Source:HGNC Symbol;Acc:HGNC:14161]	-
ENSG00000124098	817.036	331.072	1.30295	0.00230712	0.0314685	FAM210B	20	56358915	56368663	+	3577	protein_coding	family with sequence similarity 210 member B [Source:HGNC Symbol;Acc:HGNC:16102]	-
ENSG00000100592	460.058	182.301	1.33494	0.00231188	0.0315075	DAAM1	14	59188646	59371405	+	10712	protein_coding	dishevelled associated activator of morphogenesis 1 [Source:HGNC Symbol;Acc:HGNC:18142]	-
ENSG00000203666	27.6762	84.8664	-1.61191	0.00231248	0.0315075	EFCAB2	1	244969705	245127164	+	8607	protein_coding	EF-hand calcium binding domain 2 [Source:HGNC Symbol;Acc:HGNC:28166]	-
ENSG00000254682	106.899	36.6729	1.54044	0.00231836	0.0315707	AP002387.1	11	71448674	71452157	+	680	antisense	novel transcript	-
ENSG00000144821	40.0846	9.43316	2.07349	0.00232234	0.0316078	MYH15	3	108380369	108529322	-	7694	protein_coding	myosin heavy chain 15 [Source:HGNC Symbol;Acc:HGNC:31073]	-
ENSG00000124193	1502.36	3636.52	-1.27525	0.00232486	0.0316251	SRSF6	20	43457928	43464247	+	4593	protein_coding	serine and arginine rich splicing factor 6 [Source:HGNC Symbol;Acc:HGNC:10788]	-
ENSG00000149136	3418.96	8252.61	-1.27126	0.00232719	0.0316398	SSRP1	11	57325985	57335877	-	6323	protein_coding	structure specific recognition protein 1 [Source:HGNC Symbol;Acc:HGNC:11327]	HMG
ENSG00000123080	174.667	437.936	-1.32545	0.00232868	0.031643	CDKN2C	1	50960745	50974633	+	3318	protein_coding	cyclin dependent kinase inhibitor 2C [Source:HGNC Symbol;Acc:HGNC:1789]	-
ENSG00000272808	102.126	34.5776	1.55923	0.00234536	0.0318526	AC015712.6	15	100849831	100876836	+	8164	processed_transcript	novel transcript	-
ENSG00000084764	1060.43	432.698	1.29299	0.00235364	0.0319112	MAPRE3	2	26970612	27027196	+	3630	protein_coding	microtubule associated protein RP/EB family member 3 [Source:HGNC Symbol;Acc:HGNC:6892]	-
ENSG00000108679	4290.41	1775.83	1.27257	0.00235774	0.0319112	LGALS3BP	17	78971238	78980109	-	3584	protein_coding	galectin 3 binding protein [Source:HGNC Symbol;Acc:HGNC:6564]	-
ENSG00000103485	357.928	140.394	1.34947	0.00235954	0.0319112	QPRT	16	29679008	29698699	+	3642	protein_coding	quinolinate phosphoribosyltransferase [Source:HGNC Symbol;Acc:HGNC:9755]	-
ENSG00000109534	446.696	1092.74	-1.29033	0.00236044	0.0319112	GAR1	4	109815510	109824740	+	2046	protein_coding	GAR1 ribonucleoprotein [Source:HGNC Symbol;Acc:HGNC:14264]	-
ENSG00000085224	938.256	2274.53	-1.27739	0.00236071	0.0319112	ATRX	X	77504878	77786233	-	19266	protein_coding	ATRX, chromatin remodeler [Source:HGNC Symbol;Acc:HGNC:886]	-
ENSG00000148832	165.122	60.7697	1.44037	0.00236457	0.0319112	PAOX	10	133379234	133391694	+	2277	protein_coding	polyamine oxidase [Source:HGNC Symbol;Acc:HGNC:20837]	-
ENSG00000138271	18.1314	2.09945	3.03991	0.00236482	0.0319112	GPR87	3	151294086	151316952	-	1698	protein_coding	G protein-coupled receptor 87 [Source:HGNC Symbol;Acc:HGNC:4538]	-
ENSG00000211798	18.1314	2.09945	3.03991	0.00236482	0.0319112	TRAV18	14	22003106	22003673	+	440	TR_V_gene	T cell receptor alpha variable 18 [Source:HGNC Symbol;Acc:HGNC:12114]	-
ENSG00000226334	18.1314	2.09945	3.03991	0.00236482	0.0319112	AL359182.1	9	104927553	104928892	+	469	antisense	novel transcript	-
ENSG00000273449	1.905	17.8146	-3.14054	0.00236482	0.0319112	AC093788.1	4	163529771	163530697	+	927	lincRNA	novel transcript	-
ENSG00000124343	18.1314	2.09945	3.03991	0.00236482	0.0319112	XG	X	2752048	2816500	+	3349	protein_coding	Xg glycoprotein (Xg blood group) [Source:HGNC Symbol;Acc:HGNC:12806]	-
ENSG00000142675	1.905	17.8146	-3.14054	0.00236482	0.0319112	CNKSR1	1	26177403	26189886	+	4043	protein_coding	connector enhancer of kinase suppressor of Ras 1 [Source:HGNC Symbol;Acc:HGNC:19700]	-
ENSG00000285644	20.9948	3.1471	2.69241	0.00237037	0.031952	AC108448.3	11	3057538	3064707	+	2507	antisense	novel transcript, antisense to CARS	-
ENSG00000278991	2.85952	20.9577	-2.81837	0.00237037	0.031952	AC090181.3	15	77063397	77064910	-	1514	TEC	TEC	-
ENSG00000072501	1972.92	4760.68	-1.27078	0.0023763	0.0320149	SMC1A	X	53374149	53422728	-	10484	protein_coding	structural maintenance of chromosomes 1A [Source:HGNC Symbol;Acc:HGNC:11111]	-
ENSG00000120875	9794.93	4067.12	1.26801	0.00237909	0.0320354	DUSP4	8	29333064	29350668	-	7257	protein_coding	dual specificity phosphatase 4 [Source:HGNC Symbol;Acc:HGNC:3070]	-
ENSG00000204366	40.0846	114.202	-1.50737	0.00238391	0.0320832	ZBTB12	6	31899607	31901992	-	1875	protein_coding	zinc finger and BTB domain containing 12 [Source:HGNC Symbol;Acc:HGNC:19066]	ZBTB
ENSG00000087253	746.404	302.785	1.30134	0.00239296	0.0321772	LPCAT2	16	55508998	55586670	+	7439	protein_coding	lysophosphatidylcholine acyltransferase 2 [Source:HGNC Symbol;Acc:HGNC:26032]	-
ENSG00000009950	212.847	80.6757	1.39832	0.00240183	0.0321772	MLXIPL	7	73593194	73624543	-	4815	protein_coding	MLX interacting protein like [Source:HGNC Symbol;Acc:HGNC:12744]	bHLH
ENSG00000169682	6.67751	32.4822	-2.26007	0.00240987	0.0321772	SPNS1	16	28974221	28984548	+	3792	protein_coding	sphingolipid transporter 1 (putative) [Source:HGNC Symbol;Acc:HGNC:30621]	-
ENSG00000237596	49.6294	13.6239	1.85605	0.00241222	0.0321772	AL138828.1	6	135991936	136225751	-	6585	antisense	novel transcript	-
ENSG00000279692	14.3134	50.2928	-1.80353	0.00241222	0.0321772	AC110285.7	17	81395609	81397144	-	1536	TEC	TEC	-
ENSG00000062822	919.166	2224.24	-1.27479	0.00241273	0.0321772	POLD1	19	50384204	50418016	+	4932	protein_coding	DNA polymerase delta 1, catalytic subunit [Source:HGNC Symbol;Acc:HGNC:9175]	-
ENSG00000273230	74.4461	195.921	-1.3944	0.00241793	0.0321772	AC102953.2	7	1464497	1467522	-	3026	lincRNA	novel transcript	-
ENSG00000116525	167.031	61.8174	1.43233	0.00242704	0.0321772	TRIM62	1	33145402	33182059	-	3646	protein_coding	tripartite motif containing 62 [Source:HGNC Symbol;Acc:HGNC:25574]	-
ENSG00000189275	10.4955	1.38778e-17	6.41085	0.00243493	0.0321772	LINC01164	10	131772398	131790199	-	3384	lincRNA	long intergenic non-protein coding RNA 1164 [Source:HGNC Symbol;Acc:HGNC:49533]	-
ENSG00000113430	10.4955	1.38778e-17	6.41085	0.00243493	0.0321772	IRX4	5	1877413	1887236	-	2815	protein_coding	iroquois homeobox 4 [Source:HGNC Symbol;Acc:HGNC:6129]	Homeobox
ENSG00000223812	10.4955	1.38778e-17	6.41085	0.00243493	0.0321772	AC073365.1	3	191425526	191591097	+	2535	lincRNA	novel transcript	-
ENSG00000124493	10.4955	1.38778e-17	6.41085	0.00243493	0.0321772	GRM4	6	34018645	34155622	-	16300	protein_coding	glutamate metabotropic receptor 4 [Source:HGNC Symbol;Acc:HGNC:4596]	-
ENSG00000241544	10.4955	1.38778e-17	6.41085	0.00243493	0.0321772	LINC02029	3	157081841	157088547	+	1497	lincRNA	long intergenic non-protein coding RNA 2029 [Source:HGNC Symbol;Acc:HGNC:52863]	-
ENSG00000205089	10.4955	1.38778e-17	6.41085	0.00243493	0.0321772	CCNI2	5	132747445	132754403	+	3162	protein_coding	cyclin I family member 2 [Source:HGNC Symbol;Acc:HGNC:33869]	-
ENSG00000196611	10.4955	1.38778e-17	6.41085	0.00243493	0.0321772	MMP1	11	102789920	102798160	-	1970	protein_coding	matrix metallopeptidase 1 [Source:HGNC Symbol;Acc:HGNC:7155]	-
ENSG00000182885	10.4955	1.38778e-17	6.41085	0.00243493	0.0321772	ADGRG3	16	57668187	57689378	+	3330	protein_coding	adhesion G protein-coupled receptor G3 [Source:HGNC Symbol;Acc:HGNC:13728]	-
ENSG00000271913	10.4955	1.38778e-17	6.41085	0.00243493	0.0321772	AL035530.2	6	158988178	159088114	+	5659	antisense	novel transcript, antisense to TAGAP	-
ENSG00000253182	10.4955	1.38778e-17	6.41085	0.00243493	0.0321772	AC084026.1	8	29548171	29564341	+	564	lincRNA	novel transcript	-
ENSG00000196209	10.4955	1.38778e-17	6.41085	0.00243493	0.0321772	SIRPB2	20	1470741	1491587	-	5034	protein_coding	signal regulatory protein beta 2 [Source:HGNC Symbol;Acc:HGNC:16247]	-
ENSG00000253730	10.4955	1.38778e-17	6.41085	0.00243493	0.0321772	AC015909.2	17	50158333	50161276	-	547	antisense	novel transcript	-
ENSG00000206341	10.4955	1.38778e-17	6.41085	0.00243493	0.0321772	HLA-H	6	29887752	29890482	+	1096	unprocessed_pseudogene	major histocompatibility complex, class I, H (pseudogene) [Source:HGNC Symbol;Acc:HGNC:4965]	-
ENSG00000253266	10.4955	1.38778e-17	6.41085	0.00243493	0.0321772	AC100860.1	8	141055290	141060596	+	1132	lincRNA	uncharacterized LOC105375784 [Source:NCBI gene;Acc:105375784]	-
ENSG00000113073	10.4955	1.38778e-17	6.41085	0.00243493	0.0321772	SLC4A9	5	140360202	140375143	+	3635	protein_coding	solute carrier family 4 member 9 [Source:HGNC Symbol;Acc:HGNC:11035]	-
ENSG00000215483	10.4955	1.38778e-17	6.41085	0.00243493	0.0321772	LINC00598	13	40079106	40535807	-	18352	lincRNA	long intergenic non-protein coding RNA 598 [Source:HGNC Symbol;Acc:HGNC:42770]	-
ENSG00000162188	1.38778e-17	11.5285	-6.54375	0.00243493	0.0321772	GNG3	11	62707658	62709201	+	882	protein_coding	G protein subunit gamma 3 [Source:HGNC Symbol;Acc:HGNC:4405]	-
ENSG00000227726	1.38778e-17	11.5285	-6.54375	0.00243493	0.0321772	AP001271.1	11	70477277	70477592	-	206	sense_intronic	novel transcript	-
ENSG00000105388	1.38778e-17	11.5285	-6.54375	0.00243493	0.0321772	CEACAM5	19	41708585	41729798	+	3351	protein_coding	carcinoembryonic antigen related cell adhesion molecule 5 [Source:HGNC Symbol;Acc:HGNC:1817]	-
ENSG00000235407	10.4955	1.38778e-17	6.41085	0.00243493	0.0321772	CYMP-AS1	1	110487680	110490258	-	2351	lincRNA	CYMP antisense RNA 1 [Source:HGNC Symbol;Acc:HGNC:52509]	-
ENSG00000198947	1.38778e-17	11.5285	-6.54375	0.00243493	0.0321772	DMD	X	31097677	33339441	-	18910	protein_coding	dystrophin [Source:HGNC Symbol;Acc:HGNC:2928]	-
ENSG00000258285	10.4955	1.38778e-17	6.41085	0.00243493	0.0321772	TESC-AS1	12	117099481	117142091	+	1053	lincRNA	TESC antisense RNA 1 (head to head) [Source:HGNC Symbol;Acc:HGNC:51142]	-
ENSG00000099399	10.4955	1.38778e-17	6.41085	0.00243493	0.0321772	MAGEB2	X	30215560	30220089	+	1610	protein_coding	MAGE family member B2 [Source:HGNC Symbol;Acc:HGNC:6809]	-
ENSG00000137709	10.4955	1.38778e-17	6.41085	0.00243493	0.0321772	POU2F3	11	120236640	120319944	+	6645	protein_coding	POU class 2 homeobox 3 [Source:HGNC Symbol;Acc:HGNC:19864]	Pou
ENSG00000154864	1.38778e-17	11.5285	-6.54375	0.00243493	0.0321772	PIEZO2	18	10666483	11148762	-	14796	protein_coding	piezo type mechanosensitive ion channel component 2 [Source:HGNC Symbol;Acc:HGNC:26270]	-
ENSG00000267246	1.38778e-17	11.5285	-6.54375	0.00243493	0.0321772	AC091132.5	17	45549781	45558738	-	826	processed_transcript	novel transcript	-
ENSG00000029534	178.485	67.0558	1.41081	0.00243543	0.0321772	ANK1	8	41653220	41896762	-	10797	protein_coding	ankyrin 1 [Source:HGNC Symbol;Acc:HGNC:492]	-
ENSG00000149532	1014.61	2450.54	-1.27205	0.00244424	0.0322768	CPSF7	11	61402641	61430031	-	6036	protein_coding	cleavage and polyadenylation specific factor 7 [Source:HGNC Symbol;Acc:HGNC:30098]	-
ENSG00000125148	3498.19	1452.09	1.2684	0.00245987	0.0324632	MT2A	16	56608199	56609497	+	1299	protein_coding	metallothionein 2A [Source:HGNC Symbol;Acc:HGNC:7406]	-
ENSG00000170624	151.759	383.457	-1.33651	0.00246093	0.0324632	SGCD	5	155870344	156767788	+	10584	protein_coding	sarcoglycan delta [Source:HGNC Symbol;Acc:HGNC:10807]	-
ENSG00000138738	75.4006	198.016	-1.39139	0.00247105	0.0325798	PRDM5	4	120684919	120922870	-	9517	protein_coding	PR/SET domain 5 [Source:HGNC Symbol;Acc:HGNC:9349]	zf-C2H2
ENSG00000138182	570.779	1386.09	-1.27982	0.00249014	0.0328143	KIF20B	10	89701610	89774939	+	6851	protein_coding	kinesin family member 20B [Source:HGNC Symbol;Acc:HGNC:7212]	-
ENSG00000184060	307.341	120.488	1.35011	0.00251311	0.0330998	ADAP2	17	30906344	30959322	+	3750	protein_coding	ArfGAP with dual PH domains 2 [Source:HGNC Symbol;Acc:HGNC:16487]	-
ENSG00000167384	116.443	296.499	-1.34739	0.00251481	0.0331049	ZNF180	19	44474428	44500524	-	4783	protein_coding	zinc finger protein 180 [Source:HGNC Symbol;Acc:HGNC:12970]	zf-C2H2
ENSG00000122694	259.616	100.582	1.367	0.00251968	0.0331517	GLIPR2	9	36136536	36163913	+	3055	protein_coding	GLI pathogenesis related 2 [Source:HGNC Symbol;Acc:HGNC:18007]	-
ENSG00000100625	369.382	146.68	1.33176	0.00253375	0.0333196	SIX4	14	60709528	60724348	-	6658	protein_coding	SIX homeobox 4 [Source:HGNC Symbol;Acc:HGNC:10890]	Homeobox
ENSG00000198892	644.274	261.925	1.29814	0.0025369	0.0333436	SHISA4	1	201888680	201892306	+	1746	protein_coding	shisa family member 4 [Source:HGNC Symbol;Acc:HGNC:27139]	-
ENSG00000116191	1576.81	651.664	1.27466	0.00254167	0.0333889	RALGPS2	1	178725147	178921841	+	9178	protein_coding	Ral GEF with PH domain and SH3 binding motif 2 [Source:HGNC Symbol;Acc:HGNC:30279]	-
ENSG00000172469	117.398	298.594	-1.34578	0.00255075	0.0334773	MANEA	6	95577543	95609457	+	5187	protein_coding	mannosidase endo-alpha [Source:HGNC Symbol;Acc:HGNC:21072]	-
ENSG00000125510	37.2211	8.38548	2.13449	0.00255104	0.0334773	OPRL1	20	64080173	64100643	+	3549	protein_coding	opioid related nociceptin receptor 1 [Source:HGNC Symbol;Acc:HGNC:8155]	-
ENSG00000035141	1394.5	3347.36	-1.26319	0.00256159	0.0335982	FAM136A	2	70295975	70302090	-	3086	protein_coding	family with sequence similarity 136 member A [Source:HGNC Symbol;Acc:HGNC:25911]	-
ENSG00000122641	117.398	41.9114	1.48342	0.00256553	0.0336325	INHBA	7	41667168	41705834	-	8302	protein_coding	inhibin subunit beta A [Source:HGNC Symbol;Acc:HGNC:6066]	-
ENSG00000125966	599.413	1448.95	-1.2732	0.00256765	0.0336429	MMP24	20	35226654	35277000	+	4414	protein_coding	matrix metallopeptidase 24 [Source:HGNC Symbol;Acc:HGNC:7172]	-
ENSG00000250067	35.3121	101.629	-1.52155	0.00258791	0.0338908	YJEFN3	19	19528861	19537581	+	2959	protein_coding	YjeF N-terminal domain containing 3 [Source:HGNC Symbol;Acc:HGNC:24785]	-
ENSG00000197451	3595.54	8592.06	-1.25676	0.00259921	0.0340211	HNRNPAB	5	178204507	178211163	+	2144	protein_coding	heterogeneous nuclear ribonucleoprotein A/B [Source:HGNC Symbol;Acc:HGNC:5034]	-
ENSG00000183876	306.386	120.488	1.34562	0.00260195	0.0340393	ARSI	5	150296343	150339307	-	3269	protein_coding	arylsulfatase family member I [Source:HGNC Symbol;Acc:HGNC:32521]	-
ENSG00000197446	41.9935	10.4808	1.99029	0.00261795	0.0341983	CYP2F1	19	41114432	41128366	+	2994	protein_coding	cytochrome P450 family 2 subfamily F member 1 [Source:HGNC Symbol;Acc:HGNC:2632]	-
ENSG00000279331	11.45	41.9114	-1.86002	0.00261795	0.0341983	RBM12B-AS1	8	93740121	93740773	+	653	TEC	RBM12B antisense RNA 1 [Source:HGNC Symbol;Acc:HGNC:28818]	-
ENSG00000087087	1457.5	3490.89	-1.26002	0.00261815	0.0341983	SRRT	7	100875111	100888664	+	4850	protein_coding	serrate, RNA effector molecule [Source:HGNC Symbol;Acc:HGNC:24101]	-
ENSG00000262468	57.2653	16.7669	1.76492	0.00262157	0.0342252	LINC01569	16	4243943	4253817	-	5237	lincRNA	long intergenic non-protein coding RNA 1569 [Source:HGNC Symbol;Acc:HGNC:51380]	-
ENSG00000139437	307.341	750.146	-1.28696	0.00263408	0.0343641	TCHP	12	109900264	109983841	+	9054	protein_coding	trichoplein keratin filament binding [Source:HGNC Symbol;Acc:HGNC:28135]	-
ENSG00000275131	51.5384	14.6716	1.80439	0.00263887	0.0343641	AC241952.1	1	120489860	120701289	-	9444	transcribed_unprocessed_pseudogene	phosphodiesterase 4D interacting protein-like [Source:NCBI gene;Acc:100996724]	-
ENSG00000184497	28.6307	6.29012	2.16542	0.002639	0.0343641	TMEM255B	13	113759240	113816995	+	7287	protein_coding	transmembrane protein 255B [Source:HGNC Symbol;Acc:HGNC:28297]	-
ENSG00000272031	28.6307	6.29012	2.16542	0.002639	0.0343641	ANKRD34A	1	145959442	145964582	-	3677	protein_coding	ankyrin repeat domain 34A [Source:HGNC Symbol;Acc:HGNC:27639]	-
ENSG00000198574	28.6307	6.29012	2.16542	0.002639	0.0343641	SH2D1B	1	162395266	162412138	-	2797	protein_coding	SH2 domain containing 1B [Source:HGNC Symbol;Acc:HGNC:30416]	-
ENSG00000267248	46.766	12.5762	1.88493	0.00264123	0.0343754	AC025048.2	17	60126535	60135644	-	1566	processed_transcript	uncharacterized LOC100996660 [Source:NCBI gene;Acc:100996660]	-
ENSG00000075131	293.023	716.62	-1.2898	0.00265992	0.0346008	TIPIN	15	66336206	66386746	-	2755	protein_coding	TIMELESS interacting protein [Source:HGNC Symbol;Acc:HGNC:30750]	-
ENSG00000104472	400.88	973.303	-1.27943	0.00266244	0.0346158	CHRAC1	8	140511298	140517137	+	3301	protein_coding	chromatin accessibility complex subunit 1 [Source:HGNC Symbol;Acc:HGNC:13544]	-
ENSG00000185561	560.279	227.352	1.30079	0.00267262	0.0347303	TLCD2	17	1702790	1710438	-	5971	protein_coding	TLC domain containing 2 [Source:HGNC Symbol;Acc:HGNC:33522]	-
ENSG00000123977	73.4916	24.1007	1.60381	0.0026844	0.0348655	DAW1	2	227871054	227924344	+	2933	protein_coding	dynein assembly factor with WD repeats 1 [Source:HGNC Symbol;Acc:HGNC:26383]	-
ENSG00000135127	305.432	120.488	1.34112	0.00269396	0.0349717	BICDL1	12	119989869	120094494	+	5484	protein_coding	BICD family like cargo adaptor 1 [Source:HGNC Symbol;Acc:HGNC:28095]	-
ENSG00000100632	2084.59	4972.31	-1.2541	0.00269547	0.0349733	ERH	14	69380123	69398627	-	1446	protein_coding	ERH, mRNA splicing and mitosis factor [Source:HGNC Symbol;Acc:HGNC:3447]	-
ENSG00000127561	1648.39	686.237	1.26414	0.00270291	0.0350519	SYNGR3	16	1989660	1994275	+	3420	protein_coding	synaptogyrin 3 [Source:HGNC Symbol;Acc:HGNC:11501]	-
ENSG00000139372	576.506	1387.14	-1.26651	0.00271525	0.0351939	TDG	12	103965804	103988874	+	4903	protein_coding	thymine DNA glycosylase [Source:HGNC Symbol;Acc:HGNC:11700]	-
ENSG00000095059	21.9493	69.1512	-1.64966	0.00273042	0.0353724	DHPS	19	12675717	12681902	-	3006	protein_coding	deoxyhypusine synthase [Source:HGNC Symbol;Acc:HGNC:2869]	-
ENSG00000102390	209.983	517.56	-1.30091	0.00273792	0.0354514	PBDC1	X	76172936	76178204	+	1201	protein_coding	polysaccharide biosynthesis domain containing 1 [Source:HGNC Symbol;Acc:HGNC:28790]	-
ENSG00000165434	796.992	327.929	1.28088	0.00274535	0.0355294	PGM2L1	11	74330318	74398473	-	8820	protein_coding	phosphoglucomutase 2 like 1 [Source:HGNC Symbol;Acc:HGNC:20898]	-
ENSG00000132199	252.935	618.138	-1.28871	0.00279197	0.0361142	ENOSF1	18	670324	712676	-	11398	protein_coding	enolase superfamily member 1 [Source:HGNC Symbol;Acc:HGNC:30365]	-
ENSG00000167733	116.443	41.9114	1.47165	0.00279489	0.0361335	HSD11B1L	19	5680604	5688523	+	2991	protein_coding	hydroxysteroid 11-beta dehydrogenase 1 like [Source:HGNC Symbol;Acc:HGNC:30419]	-
ENSG00000198554	478.194	1151.41	-1.2675	0.0027984	0.0361604	WDHD1	14	54938950	55027105	-	6385	protein_coding	WD repeat and HMG-box DNA binding protein 1 [Source:HGNC Symbol;Acc:HGNC:23170]	HMG
ENSG00000165802	2618.15	1097.98	1.25361	0.00280475	0.036224	NSMF	9	137447573	137459334	-	4912	protein_coding	NMDA receptor synaptonuclear signaling and neuronal migration factor [Source:HGNC Symbol;Acc:HGNC:29843]	-
ENSG00000165929	299.705	118.392	1.33911	0.00281427	0.0363284	TC2N	14	91779751	91867536	-	6147	protein_coding	tandem C2 domains, nuclear [Source:HGNC Symbol;Acc:HGNC:19859]	-
ENSG00000242574	24.8128	76.485	-1.61891	0.00283474	0.0365558	HLA-DMB	6	32934629	32941070	-	4655	protein_coding	major histocompatibility complex, class II, DM beta [Source:HGNC Symbol;Acc:HGNC:4935]	-
ENSG00000143153	12667.9	5346.34	1.24454	0.00283478	0.0365558	ATP1B1	1	169105697	169132722	+	2962	protein_coding	ATPase Na+/K+ transporting subunit beta 1 [Source:HGNC Symbol;Acc:HGNC:804]	-
ENSG00000007047	773.13	318.5	1.27911	0.00284868	0.0367164	MARK4	19	45079288	45305283	+	6668	protein_coding	microtubule affinity regulating kinase 4 [Source:HGNC Symbol;Acc:HGNC:13538]	-
ENSG00000120437	363.655	876.916	-1.26956	0.00285184	0.0367383	ACAT2	6	159760328	159779055	+	4299	protein_coding	acetyl-CoA acetyltransferase 2 [Source:HGNC Symbol;Acc:HGNC:94]	-
ENSG00000102854	100.217	34.5776	1.53204	0.00285595	0.0367726	MSLN	16	760762	768865	+	2560	protein_coding	mesothelin [Source:HGNC Symbol;Acc:HGNC:7371]	-
ENSG00000104951	53.4474	15.7193	1.758	0.00286303	0.0368261	IL4I1	19	49889654	49929539	-	2563	protein_coding	interleukin 4 induced 1 [Source:HGNC Symbol;Acc:HGNC:19094]	-
ENSG00000261118	53.4474	15.7193	1.758	0.00286303	0.0368261	AC092123.1	16	89492017	89504460	-	1045	antisense	uncharacterized LOC101927863 [Source:NCBI gene;Acc:101927863]	-
ENSG00000228343	63.9467	169.729	-1.40642	0.00288139	0.0370435	AC115618.2	X	48579774	48581157	-	450	antisense	novel transcript	-
ENSG00000251365	118.352	42.9591	1.45957	0.00288886	0.0371116	AC122710.2	5	6765891	6833120	+	2933	lincRNA	novel transcript	-
ENSG00000128262	4.76852	26.1961	-2.42594	0.00288962	0.0371116	POM121L9P	22	24251828	24265525	+	5137	transcribed_unprocessed_pseudogene	POM121 transmembrane nucleoporin like 9, pseudogene [Source:HGNC Symbol;Acc:HGNC:30080]	-
ENSG00000130363	356.019	142.489	1.3204	0.00289165	0.0371188	RSPH3	6	158972871	159000187	-	6561	protein_coding	radial spoke head 3 homolog [Source:HGNC Symbol;Acc:HGNC:21054]	-
ENSG00000066230	70.6281	23.053	1.61037	0.00289394	0.0371294	SLC9A3	5	470458	524332	-	5635	protein_coding	solute carrier family 9 member A3 [Source:HGNC Symbol;Acc:HGNC:11073]	-
ENSG00000010292	2273.58	5386.15	-1.24424	0.00289686	0.037148	NCAPD2	12	6493356	6531955	+	6487	protein_coding	non-SMC condensin I complex subunit D2 [Source:HGNC Symbol;Acc:HGNC:24305]	-
ENSG00000198546	138.397	344.692	-1.31566	0.00290736	0.0372633	ZNF511	10	133308475	133313162	+	2728	protein_coding	zinc finger protein 511 [Source:HGNC Symbol;Acc:HGNC:28445]	-
ENSG00000163735	44319.6	18767.2	1.23973	0.0029088	0.0372633	CXCL5	4	73995642	73998779	-	2538	protein_coding	C-X-C motif chemokine ligand 5 [Source:HGNC Symbol;Acc:HGNC:10642]	-
ENSG00000142178	33.4032	95.3433	-1.50943	0.00291647	0.0373426	SIK1	21	43414483	43427189	-	5268	protein_coding	salt inducible kinase 1 [Source:HGNC Symbol;Acc:HGNC:11142]	-
ENSG00000160570	2638.2	1110.55	1.24819	0.0029203	0.0373727	DEDD2	19	42198598	42220140	-	2631	protein_coding	death effector domain containing 2 [Source:HGNC Symbol;Acc:HGNC:24450]	-
ENSG00000155265	145.078	53.4359	1.43897	0.00292891	0.037464	GOLGA7B	10	97850239	97871580	+	6458	protein_coding	golgin A7 family member B [Source:HGNC Symbol;Acc:HGNC:31668]	-
ENSG00000117360	557.416	1332.66	-1.25728	0.00294282	0.0376229	PRPF3	1	150321476	150353195	+	5373	protein_coding	pre-mRNA processing factor 3 [Source:HGNC Symbol;Acc:HGNC:17348]	-
ENSG00000234608	720.633	297.546	1.27582	0.00294926	0.0376846	MAPKAPK5-AS1	12	111839764	111842902	-	2290	lincRNA	MAPKAPK5 antisense RNA 1 [Source:HGNC Symbol;Acc:HGNC:24091]	-
ENSG00000175906	977.39	406.506	1.26542	0.00295063	0.0376846	ARL4D	17	43398959	43401137	+	1612	protein_coding	ADP ribosylation factor like GTPase 4D [Source:HGNC Symbol;Acc:HGNC:656]	-
ENSG00000122574	185.166	71.2465	1.37649	0.00298204	0.0380665	WIPF3	7	29806486	29917066	+	6065	protein_coding	WAS/WASL interacting protein family member 3 [Source:HGNC Symbol;Acc:HGNC:22004]	-
ENSG00000197977	305.432	736.526	-1.26952	0.00301512	0.0384694	ELOVL2	6	10980759	11044314	-	3997	protein_coding	ELOVL fatty acid elongase 2 [Source:HGNC Symbol;Acc:HGNC:14416]	-
ENSG00000163131	1071.88	447.365	1.26041	0.00303139	0.0386574	CTSS	1	150730196	150765957	-	4228	protein_coding	cathepsin S [Source:HGNC Symbol;Acc:HGNC:2545]	-
ENSG00000230409	266.298	105.82	1.33048	0.00306309	0.0390421	TCEA1P2	3	37275693	37276598	+	906	processed_pseudogene	transcription elongation factor A1 pseudogene 2 [Source:HGNC Symbol;Acc:HGNC:29891]	-
ENSG00000183935	233.845	92.2002	1.34162	0.00306686	0.0390703	HTR7P1	12	13000420	13004830	+	4411	transcribed_processed_pseudogene	5-hydroxytryptamine receptor 7 pseudogene 1 [Source:HGNC Symbol;Acc:HGNC:30411]	-
ENSG00000061656	273.934	108.963	1.32906	0.0030705	0.0390971	SPAG4	20	35615892	35621049	+	2240	protein_coding	sperm associated antigen 4 [Source:HGNC Symbol;Acc:HGNC:11214]	-
ENSG00000231312	327.385	132.012	1.30956	0.00308222	0.0392266	AC007388.1	2	39436637	39665343	+	6741	antisense	uncharacterized LOC728730 [Source:NCBI gene;Acc:728730]	-
ENSG00000152137	421.879	171.824	1.29532	0.00308469	0.0392382	HSPB8	12	119178642	119221131	+	2860	protein_coding	heat shock protein family B (small) member 8 [Source:HGNC Symbol;Acc:HGNC:30171]	-
ENSG00000079785	1951.92	4599.34	-1.23648	0.00308994	0.0392852	DDX1	2	15591178	15631111	+	3833	protein_coding	DEAD-box helicase 1 [Source:HGNC Symbol;Acc:HGNC:2734]	-
ENSG00000107960	1046.11	437.936	1.25603	0.00310998	0.0395203	STN1	10	103882542	103918205	-	1617	protein_coding	STN1, CST complex subunit [Source:HGNC Symbol;Acc:HGNC:26200]	-
ENSG00000253552	40.0846	111.059	-1.46715	0.00311321	0.0395226	HOXA-AS2	7	27107777	27134302	+	5281	antisense	HOXA cluster antisense RNA 2 [Source:HGNC Symbol;Acc:HGNC:43745]	-
ENSG00000184887	245.299	592.993	-1.27301	0.0031133	0.0395226	BTBD6	14	105248490	105251093	+	2392	protein_coding	BTB domain containing 6 [Source:HGNC Symbol;Acc:HGNC:19897]	-
ENSG00000285722	30.5397	7.3378	2.03977	0.00312822	0.0396524	AC207130.1	22	49372924	49377119	+	2340	lincRNA		-
ENSG00000109738	30.5397	7.3378	2.03977	0.00312822	0.0396524	GLRB	4	157076057	157172090	+	3459	protein_coding	glycine receptor beta [Source:HGNC Symbol;Acc:HGNC:4329]	-
ENSG00000262663	6.67751	31.4345	-2.21295	0.00312822	0.0396524	AC087222.1	17	82918282	82918785	+	504	lincRNA	novel transcript, sense intronic TBCD	-
ENSG00000163121	67.7647	22.0054	1.61751	0.00313291	0.0396919	NEURL3	2	96497643	96508109	-	2497	protein_coding	neuralized E3 ubiquitin protein ligase 3 [Source:HGNC Symbol;Acc:HGNC:25162]	-
ENSG00000161847	284.433	684.142	-1.26581	0.0031393	0.039722	RAVER1	19	10316212	10333640	-	4981	protein_coding	ribonucleoprotein, PTB binding 1 [Source:HGNC Symbol;Acc:HGNC:30296]	-
ENSG00000021355	2743.19	1162.93	1.238	0.00314413	0.039722	SERPINB1	6	2832332	2842006	-	3094	protein_coding	serpin family B member 1 [Source:HGNC Symbol;Acc:HGNC:3311]	-
ENSG00000153823	50.5839	14.6716	1.77748	0.00314483	0.039722	PID1	2	228850526	229271285	-	3364	protein_coding	phosphotyrosine interaction domain containing 1 [Source:HGNC Symbol;Acc:HGNC:26084]	-
[truncated: 171 more rows]

## Sheet: A549KDvsA549_deg_all
gene_id	A549KD	A549	log2FoldChange	pvalue	padj	gene_name	gene_chr	gene_start	gene_end	gene_strand	gene_length	gene_biotype	gene_description	tf_family
ENSG00000114638	44.7508	2074.6	-5.53062	2.34618e-26	6.09912e-22	UPK1B	3	119173517	119205153	+	2266	protein_coding	uroplakin 1B [Source:HGNC Symbol;Acc:HGNC:12578]	-
ENSG00000224294	365.365	2.19757	7.3033	3.29079e-23	4.27737e-19	PINCR	X	43176994	43226598	+	2228	lincRNA	p53-induced noncoding RNA [Source:HGNC Symbol;Acc:HGNC:53590]	-
ENSG00000131002	48.4046	1237.1	-4.67189	1.81276e-20	1.57082e-16	TXLNGY	Y	19567313	19606274	+	11377	transcribed_unprocessed_pseudogene	taxilin gamma pseudogene, Y-linked [Source:HGNC Symbol;Acc:HGNC:18473]	-
ENSG00000129824	245.706	4737.09	-4.26826	2.3527e-19	1.52902e-15	RPS4Y1	Y	2841486	2932000	+	2275	protein_coding	ribosomal protein S4 Y-linked 1 [Source:HGNC Symbol;Acc:HGNC:10425]	-
ENSG00000067048	130.613	2404.13	-4.20076	1.58056e-18	8.21765e-15	DDX3Y	Y	12904108	12920478	+	5738	protein_coding	DEAD-box helicase 3 Y-linked [Source:HGNC Symbol;Acc:HGNC:2699]	-
ENSG00000164741	402.816	12.0504	5.04955	1.96588e-18	8.51752e-15	DLC1	8	13083361	13604610	-	12794	protein_coding	DLC1 Rho GTPase activating protein [Source:HGNC Symbol;Acc:HGNC:2897]	-
ENSG00000012817	23.7419	563.816	-4.56203	3.38689e-18	1.25779e-14	KDM5D	Y	19703865	19744939	-	9463	protein_coding	lysine demethylase 5D [Source:HGNC Symbol;Acc:HGNC:11115]	ARID
ENSG00000170477	15.521	423.685	-4.75889	4.38677e-18	1.42548e-14	KRT4	12	52806549	52814551	-	3312	protein_coding	keratin 4 [Source:HGNC Symbol;Acc:HGNC:6441]	-
ENSG00000138650	224.697	3.29229	6.04341	6.96423e-18	2.01158e-14	PCDH10	4	133149315	133208606	+	10161	protein_coding	protocadherin 10 [Source:HGNC Symbol;Acc:HGNC:13404]	-
ENSG00000198692	33.7896	700.663	-4.36869	8.31244e-18	2.1609e-14	EIF1AY	Y	20575725	20593154	+	4074	protein_coding	eukaryotic translation initiation factor 1A Y-linked [Source:HGNC Symbol;Acc:HGNC:3252]	-
ENSG00000111052	16.4344	398.505	-4.5887	3.92107e-17	9.26655e-14	LIN7A	12	80792520	80937925	-	6795	protein_coding	lin-7 homolog A, crumbs cell polarity complex component [Source:HGNC Symbol;Acc:HGNC:17787]	-
ENSG00000162624	2.73273	169.698	-5.88939	6.06747e-17	1.31442e-13	LHX8	1	75128434	75161533	+	3977	protein_coding	LIM homeobox 8 [Source:HGNC Symbol;Acc:HGNC:28838]	Homeobox
ENSG00000175040	427.479	19.7138	4.43051	1.6114e-16	3.22231e-13	CHST2	3	143119331	143124014	+	4582	protein_coding	carbohydrate sulfotransferase 2 [Source:HGNC Symbol;Acc:HGNC:1970]	-
ENSG00000155465	69.4135	1092.59	-3.97381	2.22049e-16	4.12314e-13	SLC7A7	14	22773222	22829820	-	5131	protein_coding	solute carrier family 7 member 7 [Source:HGNC Symbol;Acc:HGNC:11065]	-
ENSG00000168743	1.81924	140.139	-6.16744	2.8264e-16	4.89833e-13	NPNT	4	105894775	106004027	+	6117	protein_coding	nephronectin [Source:HGNC Symbol;Acc:HGNC:27405]	-
ENSG00000128510	2167.57	149.992	3.85209	3.05133e-16	4.95765e-13	CPA4	7	130293134	130324180	+	3958	protein_coding	carboxypeptidase A4 [Source:HGNC Symbol;Acc:HGNC:15740]	-
ENSG00000064300	257.58	8.76608	4.85862	3.81607e-16	5.83545e-13	NGFR	17	49495293	49515017	+	4150	protein_coding	nerve growth factor receptor [Source:HGNC Symbol;Acc:HGNC:7809]	-
ENSG00000163053	235.658	7.67131	4.92012	7.35647e-16	1.06244e-12	SLC16A14	2	230034974	230068999	-	4946	protein_coding	solute carrier family 16 member 14 [Source:HGNC Symbol;Acc:HGNC:26417]	-
ENSG00000140538	87.6821	1255.71	-3.83805	8.33717e-16	1.1407e-12	NTRK3	15	87859751	88256768	-	26750	protein_coding	neurotrophic receptor tyrosine kinase 3 [Source:HGNC Symbol;Acc:HGNC:8033]	-
ENSG00000146038	115.085	1537.07	-3.73787	1.9576e-15	2.54449e-12	DCDC2	6	24171756	24358052	-	4996	protein_coding	doublecortin domain containing 2 [Source:HGNC Symbol;Acc:HGNC:18141]	-
ENSG00000185924	309.646	14.2399	4.43145	2.80775e-15	3.47573e-12	RTN4RL1	17	1934677	2025345	-	3625	protein_coding	reticulon 4 receptor like 1 [Source:HGNC Symbol;Acc:HGNC:21329]	-
ENSG00000156453	319.694	15.3347	4.37148	3.29188e-15	3.88981e-12	PCDH1	5	141853111	141879246	-	5903	protein_coding	protocadherin 1 [Source:HGNC Symbol;Acc:HGNC:8655]	-
ENSG00000283740	148.882	2.19757	6.00889	4.61032e-15	5.21087e-12	TAF11L11	5	17604177	17605377	+	1201	protein_coding	TATA-box binding protein associated factor 11 like 11 [Source:HGNC Symbol;Acc:HGNC:53854]	-
ENSG00000160179	211.909	7.67131	4.76696	6.31168e-15	6.8366e-12	ABCG1	21	42199689	42297244	+	6121	protein_coding	ATP binding cassette subfamily G member 1 [Source:HGNC Symbol;Acc:HGNC:73]	-
ENSG00000067646	10.0403	237.574	-4.54637	6.82258e-15	7.09439e-12	ZFY	Y	2935281	2982506	+	5527	protein_coding	zinc finger protein Y-linked [Source:HGNC Symbol;Acc:HGNC:12870]	zf-C2H2
ENSG00000265972	130.613	1.10285	6.74461	8.86683e-15	8.86547e-12	TXNIP	1	145992435	145996600	-	3625	protein_coding	thioredoxin interacting protein [Source:HGNC Symbol;Acc:HGNC:16952]	-
ENSG00000130508	386.374	24.0929	3.99685	3.04121e-14	2.92812e-11	PXDN	2	1631887	1744852	-	11257	protein_coding	peroxidasin [Source:HGNC Symbol;Acc:HGNC:14966]	-
ENSG00000166592	937.173	76.642	3.61012	3.93214e-14	3.65071e-11	RRAD	16	66921679	66925644	-	1709	protein_coding	RRAD, Ras related glycolysis inhibitor and calcium channel regulator [Source:HGNC Symbol;Acc:HGNC:10446]	-
ENSG00000183878	12.7806	236.479	-4.19558	5.72245e-14	5.12968e-11	UTY	Y	13248379	13480673	-	9191	protein_coding	ubiquitously transcribed tetratricopeptide repeat containing, Y-linked [Source:HGNC Symbol;Acc:HGNC:12638]	-
ENSG00000163565	305.992	18.619	4.03026	7.39016e-14	6.40382e-11	IFI16	1	158999968	159055155	+	5294	protein_coding	interferon gamma inducible protein 16 [Source:HGNC Symbol;Acc:HGNC:5395]	-
ENSG00000198848	586.416	44.8936	3.70392	7.96653e-14	6.68058e-11	CES1	16	55802851	55833337	-	2937	protein_coding	carboxylesterase 1 [Source:HGNC Symbol;Acc:HGNC:1863]	-
ENSG00000218336	83.115	956.84	-3.52299	8.25685e-14	6.70766e-11	TENM3	4	182143987	182803024	+	11983	protein_coding	teneurin transmembrane protein 3 [Source:HGNC Symbol;Acc:HGNC:29944]	-
ENSG00000088002	24.6553	357.999	-3.85276	8.64515e-14	6.81028e-11	SULT2B1	19	48552075	48599425	+	2822	protein_coding	sulfotransferase family 2B member 1 [Source:HGNC Symbol;Acc:HGNC:11459]	-
ENSG00000118596	9.12689	195.972	-4.40454	1.10218e-13	8.42712e-11	SLC16A7	12	59596067	59789855	+	13665	protein_coding	solute carrier family 16 member 7 [Source:HGNC Symbol;Acc:HGNC:10928]	-
ENSG00000079385	299.598	18.619	3.99981	1.16853e-13	8.67919e-11	CEACAM1	19	42507304	42561234	-	5524	protein_coding	carcinoembryonic antigen related cell adhesion molecule 1 [Source:HGNC Symbol;Acc:HGNC:1814]	-
ENSG00000005513	400.076	28.472	3.80724	1.28805e-13	9.30112e-11	SOX8	16	981808	986979	+	4432	protein_coding	SRY-box 8 [Source:HGNC Symbol;Acc:HGNC:11203]	HMG
ENSG00000127129	44.7508	549.584	-3.61442	1.49376e-13	1.04951e-10	EDN2	1	41478775	41484673	-	1639	protein_coding	endothelin 2 [Source:HGNC Symbol;Acc:HGNC:3177]	-
ENSG00000114374	31.0493	405.074	-3.69985	1.83198e-13	1.25326e-10	USP9Y	Y	12701231	12860839	+	11237	protein_coding	ubiquitin specific peptidase 9 Y-linked [Source:HGNC Symbol;Acc:HGNC:12633]	-
ENSG00000145920	2680.91	26388.4	-3.29904	1.89523e-13	1.26329e-10	CPLX2	5	175796310	175884020	+	7099	protein_coding	complexin 2 [Source:HGNC Symbol;Acc:HGNC:2310]	-
ENSG00000275882	7.3	167.508	-4.49535	2.16961e-13	1.41003e-10	IKBKGP1	X	154639978	154648275	-	1073	unprocessed_pseudogene	inhibitor of nuclear factor kappa B kinase subunit gamma pseudogene 1 [Source:HGNC Symbol;Acc:HGNC:24455]	-
ENSG00000152049	107.778	1.10285	6.46767	2.69568e-13	1.7092e-10	KCNE4	2	223051814	223198399	+	4124	protein_coding	potassium voltage-gated channel subfamily E regulatory subunit 4 [Source:HGNC Symbol;Acc:HGNC:6244]	-
ENSG00000182580	141.575	4.38703	4.97569	3.27844e-13	2.0292e-10	EPHB3	3	184561784	184582409	+	4532	protein_coding	EPH receptor B3 [Source:HGNC Symbol;Acc:HGNC:3394]	-
ENSG00000197172	126.96	1295.12	-3.34928	4.53942e-13	2.74434e-10	MAGEA6	X	152766136	152769747	-	1863	protein_coding	MAGE family member A6 [Source:HGNC Symbol;Acc:HGNC:6804]	-
ENSG00000268621	695.114	62.41	3.47498	5.01181e-13	2.96107e-10	IGFL2-AS1	19	46189166	46203083	-	1751	lincRNA	IGFL2 antisense RNA 1 [Source:HGNC Symbol;Acc:HGNC:52559]	-
ENSG00000171564	3.6462	113.864	-4.91494	9.25095e-13	5.34417e-10	FGB	4	154562956	154571086	+	2708	protein_coding	fibrinogen beta chain [Source:HGNC Symbol;Acc:HGNC:3662]	-
ENSG00000159167	699.681	66.7891	3.38677	1.24237e-12	7.02103e-10	STC1	8	23841915	23854807	-	4149	protein_coding	stanniocalcin 1 [Source:HGNC Symbol;Acc:HGNC:11373]	-
ENSG00000224149	1.81924	87.5898	-5.49014	1.5943e-12	8.81817e-10	AC099786.2	1	75129974	75132576	-	2203	antisense	novel transcript, antisense to LHX8	-
ENSG00000162981	72.1538	1.38778e-17	9.18154	1.91e-12	1.03442e-09	FAM84A	2	14632686	14650814	+	8384	protein_coding	family with sequence similarity 84 member A [Source:HGNC Symbol;Acc:HGNC:20743]	-
ENSG00000159399	628.434	62.41	3.32952	3.71809e-12	1.97256e-09	HK2	2	74833981	74893359	+	6064	protein_coding	hexokinase 2 [Source:HGNC Symbol;Acc:HGNC:4923]	-
ENSG00000181143	2.73273	94.1584	-5.04038	4.48309e-12	2.33085e-09	MUC16	19	8848844	8981342	-	43830	protein_coding	mucin 16, cell surface associated [Source:HGNC Symbol;Acc:HGNC:15582]	-
ENSG00000171931	158.93	8.76608	4.16245	4.61346e-12	2.3516e-09	FBXW10	17	18744024	18779349	+	4390	protein_coding	F-box and WD repeat domain containing 10 [Source:HGNC Symbol;Acc:HGNC:1211]	-
ENSG00000140451	44.7508	460.907	-3.36061	4.93125e-12	2.46525e-09	PIF1	15	64815632	64825668	-	4656	protein_coding	PIF1 5'-to-3' DNA helicase [Source:HGNC Symbol;Acc:HGNC:26220]	-
ENSG00000069812	547.138	54.7466	3.31834	5.82035e-12	2.85483e-09	HES2	1	6412418	6424670	-	5407	protein_coding	hes family bHLH transcription factor 2 [Source:HGNC Symbol;Acc:HGNC:16005]	bHLH
ENSG00000026751	137.921	6.57655	4.36639	6.53515e-12	3.14607e-09	SLAMF7	1	160739057	160754821	+	4833	protein_coding	SLAM family member 7 [Source:HGNC Symbol;Acc:HGNC:21394]	-
ENSG00000166825	323.347	28.472	3.50016	8.29399e-12	3.92019e-09	ANPEP	15	89784889	89815401	-	4871	protein_coding	alanyl aminopeptidase, membrane [Source:HGNC Symbol;Acc:HGNC:500]	-
ENSG00000019505	280.416	22.9981	3.60136	9.12927e-12	4.23794e-09	SYT13	11	45240301	45286319	-	5424	protein_coding	synaptotagmin 13 [Source:HGNC Symbol;Acc:HGNC:14962]	-
ENSG00000121743	336.135	30.6615	3.44963	1.01368e-11	4.62308e-09	GJA3	13	20138255	20161049	-	5211	protein_coding	gap junction protein alpha 3 [Source:HGNC Symbol;Acc:HGNC:4277]	-
ENSG00000131015	330.655	30.6615	3.42592	1.3461e-11	6.03333e-09	ULBP2	6	149942000	149949235	+	1349	protein_coding	UL16 binding protein 2 [Source:HGNC Symbol;Acc:HGNC:14894]	-
ENSG00000106852	207.342	15.3347	3.74713	1.5646e-11	6.89378e-09	LHX6	9	122202577	122229626	-	5748	protein_coding	LIM homeobox 6 [Source:HGNC Symbol;Acc:HGNC:21735]	Homeobox
ENSG00000064787	1.81924	75.5472	-5.27706	1.94396e-11	8.29933e-09	BCAS1	20	53936777	54070594	-	8186	protein_coding	breast carcinoma amplified sequence 1 [Source:HGNC Symbol;Acc:HGNC:974]	-
ENSG00000165507	94.0761	2.19757	5.34737	1.94745e-11	8.29933e-09	DEPP1	10	44970981	44978810	-	2979	protein_coding	DEPP1, autophagy regulator [Source:HGNC Symbol;Acc:HGNC:23355]	-
ENSG00000134363	258.494	21.9033	3.55398	2.39728e-11	1.00516e-08	FST	5	53480409	53487134	+	2969	protein_coding	follistatin [Source:HGNC Symbol;Acc:HGNC:3971]	-
ENSG00000091592	389.114	39.4197	3.29943	2.68935e-11	1.10972e-08	NLRP1	17	5499427	5619424	-	12808	protein_coding	NLR family pyrin domain containing 1 [Source:HGNC Symbol;Acc:HGNC:14374]	-
ENSG00000157613	72.1538	1.10285	5.88963	3.02494e-11	1.22869e-08	CREB3L1	11	46277661	46321422	+	4037	protein_coding	cAMP responsive element binding protein 3 like 1 [Source:HGNC Symbol;Acc:HGNC:18856]	TF_bZIP
ENSG00000057704	126.046	6.57655	4.23664	3.27346e-11	1.30918e-08	TMCC3	12	94567124	94650562	-	6515	protein_coding	transmembrane and coiled-coil domain family 3 [Source:HGNC Symbol;Acc:HGNC:29199]	-
ENSG00000085563	1.38778e-17	61.3152	-8.94682	3.47788e-11	1.36986e-08	ABCB1	7	87503633	87713323	-	5806	protein_coding	ATP binding cassette subfamily B member 1 [Source:HGNC Symbol;Acc:HGNC:40]	-
ENSG00000251095	71.2404	1.10285	5.87128	3.78455e-11	1.46841e-08	AC097478.1	4	89551356	89726752	+	6069	antisense	novel transcript	-
ENSG00000092929	226.524	1781.2	-2.97437	4.13007e-11	1.5789e-08	UNC13D	17	75827225	75844717	-	7752	protein_coding	unc-13 homolog D [Source:HGNC Symbol;Acc:HGNC:23147]	-
ENSG00000165323	15.521	189.404	-3.59786	4.31165e-11	1.62443e-08	FAT3	11	92352096	92896470	+	19280	protein_coding	FAT atypical cadherin 3 [Source:HGNC Symbol;Acc:HGNC:23112]	-
ENSG00000113657	1402.11	176.266	2.99095	4.6793e-11	1.73776e-08	DPYSL3	5	147390811	147510056	-	7164	protein_coding	dihydropyrimidinase like 3 [Source:HGNC Symbol;Acc:HGNC:3015]	-
ENSG00000121413	179.025	13.1452	3.75588	4.84317e-11	1.77328e-08	ZSCAN18	19	58083838	58118427	-	8307	protein_coding	zinc finger and SCAN domain containing 18 [Source:HGNC Symbol;Acc:HGNC:21037]	zf-C2H2
ENSG00000143217	261.234	24.0929	3.43243	5.80319e-11	2.09527e-08	NECTIN4	1	161070995	161089599	-	3502	protein_coding	nectin cell adhesion molecule 4 [Source:HGNC Symbol;Acc:HGNC:19688]	-
ENSG00000186642	121.479	6.57655	4.18345	6.6082e-11	2.35324e-08	PDE2A	11	72576141	72674591	-	7182	protein_coding	phosphodiesterase 2A [Source:HGNC Symbol;Acc:HGNC:8777]	-
ENSG00000099725	30.1359	297.786	-3.29899	6.81601e-11	2.39444e-08	PRKY	Y	7273972	7381548	+	7674	transcribed_unprocessed_pseudogene	protein kinase Y-linked (pseudogene) [Source:HGNC Symbol;Acc:HGNC:9444]	-
ENSG00000155974	5.47311	106.201	-4.2455	7.23948e-11	2.48177e-08	GRIP1	12	66347431	67069162	-	6570	protein_coding	glutamate receptor interacting protein 1 [Source:HGNC Symbol;Acc:HGNC:18708]	-
ENSG00000182759	175.372	13.1452	3.72615	7.25552e-11	2.48177e-08	MAFA	8	143419182	143430406	-	2504	protein_coding	MAF bZIP transcription factor A [Source:HGNC Symbol;Acc:HGNC:23145]	TF_bZIP
ENSG00000233864	24.6553	251.806	-3.34532	7.45707e-11	2.51758e-08	TTTY15	Y	12662334	12692233	+	5284	lincRNA	testis-specific transcript, Y-linked 15 [Source:HGNC Symbol;Acc:HGNC:18567]	-
ENSG00000133424	40.1837	366.757	-3.18588	8.82874e-11	2.94246e-08	LARGE1	22	33162226	33922841	-	10687	protein_coding	LARGE xylosyl- and glucuronyltransferase 1 [Source:HGNC Symbol;Acc:HGNC:6511]	-
ENSG00000115738	473.15	3452.92	-2.86709	1.10342e-10	3.63093e-08	ID2	2	8678845	8684453	+	2205	protein_coding	inhibitor of DNA binding 2 [Source:HGNC Symbol;Acc:HGNC:5361]	bHLH
ENSG00000115009	99.5567	780.581	-2.96926	1.22739e-10	3.98839e-08	CCL20	2	227805739	227817564	+	1594	protein_coding	C-C motif chemokine ligand 20 [Source:HGNC Symbol;Acc:HGNC:10619]	-
ENSG00000133135	1.38778e-17	56.9361	-8.84013	1.29769e-10	4.16479e-08	RNF128	X	106693794	106796993	+	3432	protein_coding	ring finger protein 128, E3 ubiquitin protein ligase [Source:HGNC Symbol;Acc:HGNC:21153]	-
ENSG00000119922	226.524	21.9033	3.36362	1.51816e-10	4.81293e-08	IFIT2	10	89283694	89309276	+	4101	protein_coding	interferon induced protein with tetratricopeptide repeats 2 [Source:HGNC Symbol;Acc:HGNC:5409]	-
ENSG00000179111	787.371	101.822	2.94959	1.6808e-10	5.26434e-08	HES7	17	8120590	8124092	-	1868	protein_coding	hes family bHLH transcription factor 7 [Source:HGNC Symbol;Acc:HGNC:15977]	bHLH
ENSG00000241119	217.389	20.8086	3.37784	1.75866e-10	5.44265e-08	UGT1A9	2	233671853	233773300	+	2416	protein_coding	UDP glucuronosyltransferase family 1 member A9 [Source:HGNC Symbol;Acc:HGNC:12541]	-
ENSG00000173805	329.741	36.1354	3.18578	1.80383e-10	5.48619e-08	HAP1	17	41717742	41734644	-	6223	protein_coding	huntingtin associated protein 1 [Source:HGNC Symbol;Acc:HGNC:4812]	-
ENSG00000234745	741.699	95.2532	2.95949	1.81494e-10	5.48619e-08	HLA-B	6	31269491	31357188	-	3051	protein_coding	major histocompatibility complex, class I, B [Source:HGNC Symbol;Acc:HGNC:4932]	-
ENSG00000172201	23.7419	231.005	-3.27516	2.10274e-10	6.28308e-08	ID4	6	19837386	19840684	+	2344	protein_coding	inhibitor of DNA binding 4, HLH protein [Source:HGNC Symbol;Acc:HGNC:5363]	bHLH
ENSG00000277586	1670.66	235.384	2.82673	2.96796e-10	8.76762e-08	NEFL	8	24950955	24957110	-	4329	protein_coding	neurofilament light [Source:HGNC Symbol;Acc:HGNC:7739]	-
ENSG00000038427	390.941	2694.24	-2.78443	3.44137e-10	1.00519e-07	VCAN	5	83471465	83582303	+	14831	protein_coding	versican [Source:HGNC Symbol;Acc:HGNC:2464]	-
ENSG00000116106	153.449	12.0504	3.65795	3.48126e-10	1.00554e-07	EPHA4	2	221418027	221574202	-	7554	protein_coding	EPH receptor A4 [Source:HGNC Symbol;Acc:HGNC:3388]	-
ENSG00000221867	32.8762	285.744	-3.11442	3.53102e-10	1.00871e-07	MAGEA3	X	152698752	152702347	+	1788	protein_coding	MAGE family member A3 [Source:HGNC Symbol;Acc:HGNC:6801]	-
ENSG00000197380	236.571	24.0929	3.28943	3.57517e-10	1.01022e-07	DACT3	19	46647612	46661138	-	5361	protein_coding	dishevelled binding antagonist of beta catenin 3 [Source:HGNC Symbol;Acc:HGNC:30745]	-
ENSG00000228716	332.482	2249.77	-2.75793	5.37873e-10	1.5035e-07	DHFR	5	80626228	80654983	-	4409	protein_coding	dihydrofolate reductase [Source:HGNC Symbol;Acc:HGNC:2861]	-
ENSG00000078114	144.315	1013.77	-2.81128	5.66901e-10	1.56778e-07	NEBL	10	20779973	21174187	-	13654	protein_coding	nebulette [Source:HGNC Symbol;Acc:HGNC:16932]	-
ENSG00000169252	400.076	51.4622	2.9559	8.37209e-10	2.29096e-07	ADRB2	5	148825245	148828687	+	3443	protein_coding	adrenoceptor beta 2 [Source:HGNC Symbol;Acc:HGNC:286]	-
ENSG00000085117	631.174	87.5898	2.84759	8.50717e-10	2.30367e-07	CD82	11	44564427	44620363	+	4054	protein_coding	CD82 molecule [Source:HGNC Symbol;Acc:HGNC:6210]	-
ENSG00000198576	223.783	24.0929	3.20931	8.96919e-10	2.40374e-07	ARC	8	142611044	142614472	-	2991	protein_coding	activity regulated cytoskeleton associated protein [Source:HGNC Symbol;Acc:HGNC:648]	-
ENSG00000164400	149.795	13.1452	3.49892	1.05779e-09	2.80595e-07	CSF2	5	132073790	132076170	+	787	protein_coding	colony stimulating factor 2 [Source:HGNC Symbol;Acc:HGNC:2434]	-
ENSG00000124813	181.766	18.619	3.27927	1.15171e-09	3.02424e-07	RUNX2	6	45328157	45664349	+	8192	protein_coding	runt related transcription factor 2 [Source:HGNC Symbol;Acc:HGNC:10472]	Runt
ENSG00000041982	321.521	40.5145	2.98485	1.29203e-09	3.35876e-07	TNC	9	115019578	115118257	-	9636	protein_coding	tenascin C [Source:HGNC Symbol;Acc:HGNC:5318]	-
ENSG00000162511	85.8553	4.38703	4.25497	1.61499e-09	4.15675e-07	LAPTM5	1	30732469	30757820	-	3274	protein_coding	lysosomal protein transmembrane 5 [Source:HGNC Symbol;Acc:HGNC:29612]	-
ENSG00000005108	65.7598	465.286	-2.82032	1.83613e-09	4.67961e-07	THSD7A	7	11370357	11832198	-	10929	protein_coding	thrombospondin type 1 domain containing 7A [Source:HGNC Symbol;Acc:HGNC:22207]	-
ENSG00000075218	217.389	1398.03	-2.68429	1.86082e-09	4.6965e-07	GTSE1	22	46296741	46330810	+	4242	protein_coding	G2 and S-phase expressed 1 [Source:HGNC Symbol;Acc:HGNC:13698]	-
ENSG00000011677	8.21345	107.296	-3.68604	2.09125e-09	5.22732e-07	GABRA3	X	152166234	152451358	-	4193	protein_coding	gamma-aminobutyric acid type A receptor alpha3 subunit [Source:HGNC Symbol;Acc:HGNC:4077]	-
ENSG00000189431	606.511	88.6845	2.7722	2.11485e-09	5.23598e-07	RASSF10	11	13009577	13012106	+	2530	protein_coding	Ras association domain family member 10 [Source:HGNC Symbol;Acc:HGNC:33984]	-
ENSG00000164938	1412.16	221.152	2.67416	2.24361e-09	5.50234e-07	TP53INP1	8	94925972	94949411	-	5676	protein_coding	tumor protein p53 inducible nuclear protein 1 [Source:HGNC Symbol;Acc:HGNC:18022]	-
ENSG00000184226	386.374	2407.41	-2.63899	2.28392e-09	5.54885e-07	PCDH9	13	66302834	67230445	-	30944	protein_coding	protocadherin 9 [Source:HGNC Symbol;Acc:HGNC:8661]	-
ENSG00000104967	162.584	16.4295	3.29779	2.349e-09	5.62247e-07	NOVA2	19	45933734	45973546	-	8684	protein_coding	NOVA alternative splicing regulator 2 [Source:HGNC Symbol;Acc:HGNC:7887]	-
ENSG00000166851	617.472	3799.97	-2.62128	2.36548e-09	5.62247e-07	PLK1	16	23677656	23690367	+	4760	protein_coding	polo like kinase 1 [Source:HGNC Symbol;Acc:HGNC:9077]	-
ENSG00000163644	223.783	26.2824	3.08439	2.39467e-09	5.62247e-07	PPM1K	4	88257620	88284769	-	11371	protein_coding	protein phosphatase, Mg2+/Mn2+ dependent 1K [Source:HGNC Symbol;Acc:HGNC:25415]	-
ENSG00000268355	54.7986	1.10285	5.49352	2.40073e-09	5.62247e-07	AC243960.3	19	41531206	41532174	+	969	lincRNA	novel transcript	-
ENSG00000258590	205.515	22.9981	3.15328	2.48641e-09	5.77115e-07	NBEAP1	15	20657638	20688408	-	3689	transcribed_unprocessed_pseudogene	neurobeachin pseudogene 1 [Source:HGNC Symbol;Acc:HGNC:1007]	-
ENSG00000173391	29.2225	236.479	-3.01078	2.63935e-09	6.0719e-07	OLR1	12	10158301	10172138	-	3057	protein_coding	oxidized low density lipoprotein receptor 1 [Source:HGNC Symbol;Acc:HGNC:8133]	-
ENSG00000172572	36.5299	279.175	-2.92942	2.76905e-09	6.31441e-07	PDE3A	12	20369245	20684381	+	8398	protein_coding	phosphodiesterase 3A [Source:HGNC Symbol;Acc:HGNC:8778]	-
ENSG00000121152	269.455	1675.01	-2.63545	2.9109e-09	6.58014e-07	NCAPH	2	96335787	96373845	+	3278	protein_coding	non-SMC condensin I complex subunit H [Source:HGNC Symbol;Acc:HGNC:1112]	-
ENSG00000108924	39.2702	295.597	-2.90786	2.97614e-09	6.66963e-07	HLF	17	55265012	55325065	+	6602	protein_coding	HLF, PAR bZIP transcription factor [Source:HGNC Symbol;Acc:HGNC:4977]	TF_bZIP
ENSG00000205413	759.968	116.054	2.70995	3.1301e-09	6.9547e-07	SAMD9	7	93099513	93118023	-	6855	protein_coding	sterile alpha motif domain containing 9 [Source:HGNC Symbol;Acc:HGNC:1348]	-
ENSG00000135363	140.661	13.1452	3.40823	3.35318e-09	7.38722e-07	LMO2	11	33858576	33892289	-	3109	protein_coding	LIM domain only 2 [Source:HGNC Symbol;Acc:HGNC:6642]	-
ENSG00000183578	52.0583	1.10285	5.41969	4.10498e-09	8.96748e-07	TNFAIP8L3	15	51056598	51105276	-	2371	protein_coding	TNF alpha induced protein 8 like 3 [Source:HGNC Symbol;Acc:HGNC:20620]	-
ENSG00000167772	1630.47	267.133	2.60915	4.35599e-09	9.43653e-07	ANGPTL4	19	8363289	8374373	+	2482	protein_coding	angiopoietin like 4 [Source:HGNC Symbol;Acc:HGNC:16039]	-
ENSG00000119630	533.437	79.9263	2.73683	4.63402e-09	9.95586e-07	PGF	14	74941834	74955784	-	5962	protein_coding	placental growth factor [Source:HGNC Symbol;Acc:HGNC:8893]	-
ENSG00000133636	39.2702	287.933	-2.86998	4.79418e-09	1.02155e-06	NTS	12	85874295	85882992	+	1555	protein_coding	neurotensin [Source:HGNC Symbol;Acc:HGNC:8038]	-
ENSG00000111665	195.467	1196.59	-2.61311	4.88928e-09	1.03335e-06	CDCA3	12	6844793	6852066	-	5653	protein_coding	cell division cycle associated 3 [Source:HGNC Symbol;Acc:HGNC:14624]	-
ENSG00000131398	278.589	37.2302	2.89977	5.4584e-09	1.14433e-06	KCNC3	19	50311937	50333515	-	6277	protein_coding	potassium voltage-gated channel subfamily C member 3 [Source:HGNC Symbol;Acc:HGNC:6235]	-
ENSG00000152253	86.7687	558.342	-2.68401	5.63835e-09	1.1726e-06	SPC25	2	168834132	168913371	-	1841	protein_coding	SPC25, NDC80 kinetochore complex component [Source:HGNC Symbol;Acc:HGNC:24031]	-
ENSG00000129173	74.8941	488.277	-2.70258	5.75159e-09	1.18665e-06	E2F8	11	19224063	19241620	-	4140	protein_coding	E2F transcription factor 8 [Source:HGNC Symbol;Acc:HGNC:24727]	E2F
ENSG00000175264	171.718	19.7138	3.11536	5.98585e-09	1.21345e-06	CHST1	11	45648877	45665622	-	3478	protein_coding	carbohydrate sulfotransferase 1 [Source:HGNC Symbol;Acc:HGNC:1969]	-
ENSG00000249156	79.4612	4.38703	4.1435	6.02151e-09	1.21345e-06	TAF11L12	5	17610496	17611583	+	1088	protein_coding	TATA-box binding protein associated factor 11 like 12 [Source:HGNC Symbol;Acc:HGNC:53855]	-
ENSG00000198538	79.4612	4.38703	4.1435	6.02151e-09	1.21345e-06	ZNF28	19	52797409	52857600	-	5974	protein_coding	zinc finger protein 28 [Source:HGNC Symbol;Acc:HGNC:13073]	zf-C2H2
ENSG00000183484	115.999	10.9556	3.39073	6.77485e-09	1.35476e-06	GPR132	14	105049389	105065445	-	4200	protein_coding	G protein-coupled receptor 132 [Source:HGNC Symbol;Acc:HGNC:17482]	-
ENSG00000171560	14.6075	135.76	-3.20455	6.86977e-09	1.36326e-06	FGA	4	154583126	154590766	-	3956	protein_coding	fibrinogen alpha chain [Source:HGNC Symbol;Acc:HGNC:3661]	-
ENSG00000154229	837.609	4813.72	-2.52261	7.45414e-09	1.46801e-06	PRKCA	17	66302636	66810743	+	11152	protein_coding	protein kinase C alpha [Source:HGNC Symbol;Acc:HGNC:9393]	-
ENSG00000274180	516.995	79.9263	2.69167	7.89487e-09	1.54312e-06	NATD1	17	21238870	21253410	-	4931	protein_coding	N-acetyltransferase domain containing 1 [Source:HGNC Symbol;Acc:HGNC:30770]	-
ENSG00000187951	65.7598	426.969	-2.69636	8.24611e-09	1.59975e-06	AC091057.1	15	30658717	30772993	+	5637	processed_transcript	OTU deubiquitinase 7A pseudogene [Source:NCBI gene;Acc:100288637]	-
ENSG00000165617	49.318	1.10285	5.34188	9.38231e-09	1.80669e-06	DACT1	14	58633967	58648321	+	4490	protein_coding	dishevelled binding antagonist of beta catenin 1 [Source:HGNC Symbol;Acc:HGNC:17748]	-
ENSG00000170624	61.1926	400.695	-2.70839	9.50154e-09	1.81087e-06	SGCD	5	155870344	156767788	+	10584	protein_coding	sarcoglycan delta [Source:HGNC Symbol;Acc:HGNC:10807]	-
ENSG00000257167	25.5687	197.067	-2.93967	9.54336e-09	1.81087e-06	TMPO-AS1	12	98512973	98516422	-	3357	antisense	TMPO antisense RNA 1 [Source:HGNC Symbol;Acc:HGNC:44158]	-
ENSG00000099139	102.297	630.597	-2.62236	9.6214e-09	1.81245e-06	PCSK5	9	75890644	76362339	+	12705	protein_coding	proprotein convertase subtilisin/kexin type 5 [Source:HGNC Symbol;Acc:HGNC:8747]	-
ENSG00000139734	129.7	779.486	-2.5861	1.0149e-08	1.89808e-06	DIAPH3	13	59665583	60163987	-	7442	protein_coding	diaphanous related formin 3 [Source:HGNC Symbol;Acc:HGNC:15480]	-
ENSG00000188910	63.0195	2.19757	4.77033	1.0534e-08	1.95601e-06	GJB3	1	34781189	34786369	+	2387	protein_coding	gap junction protein beta 3 [Source:HGNC Symbol;Acc:HGNC:4285]	-
ENSG00000125740	371.759	2124.96	-2.51456	1.06603e-08	1.96543e-06	FOSB	19	45467995	45475179	+	5553	protein_coding	FosB proto-oncogene, AP-1 transcription factor subunit [Source:HGNC Symbol;Acc:HGNC:3797]	TF_bZIP
ENSG00000071991	1.38778e-17	41.6093	-8.38878	1.08849e-08	1.98516e-06	CDH19	18	66501083	66604138	-	6864	protein_coding	cadherin 19 [Source:HGNC Symbol;Acc:HGNC:1758]	-
ENSG00000100297	643.048	3628.09	-2.49596	1.09201e-08	1.98516e-06	MCM5	22	35400063	35425430	+	7338	protein_coding	minichromosome maintenance complex component 5 [Source:HGNC Symbol;Acc:HGNC:6948]	-
ENSG00000197050	147.055	16.4295	3.15309	1.16935e-08	2.111e-06	ZNF420	19	37007857	37130314	+	4023	protein_coding	zinc finger protein 420 [Source:HGNC Symbol;Acc:HGNC:20649]	zf-C2H2
ENSG00000206190	76.7209	478.424	-2.63847	1.19604e-08	2.1443e-06	ATP10A	15	25677273	25865172	-	8409	protein_coding	ATPase phospholipid transporting 10A (putative) [Source:HGNC Symbol;Acc:HGNC:13542]	-
ENSG00000185669	69.4135	3.29229	4.35061	1.21334e-08	2.16042e-06	SNAI3	16	88677682	88686493	-	1732	protein_coding	snail family transcriptional repressor 3 [Source:HGNC Symbol;Acc:HGNC:18411]	zf-C2H2
ENSG00000135114	135.181	14.2399	3.23651	1.23456e-08	2.18324e-06	OASL	12	121019111	121039242	-	3517	protein_coding	2'-5'-oligoadenylate synthetase like [Source:HGNC Symbol;Acc:HGNC:8090]	-
ENSG00000115163	163.497	957.934	-2.54968	1.2604e-08	2.21388e-06	CENPA	2	26764289	26801067	+	1983	protein_coding	centromere protein A [Source:HGNC Symbol;Acc:HGNC:1851]	-
ENSG00000183049	178.112	1031.28	-2.53268	1.48536e-08	2.59151e-06	CAMK1D	10	12349482	12835545	+	8762	protein_coding	calcium/calmodulin dependent protein kinase ID [Source:HGNC Symbol;Acc:HGNC:19341]	-
ENSG00000134668	144.315	16.4295	3.12597	1.63129e-08	2.82714e-06	SPOCD1	1	31790422	31816051	-	7085	protein_coding	SPOC domain containing 1 [Source:HGNC Symbol;Acc:HGNC:26338]	-
ENSG00000165124	27.3956	200.351	-2.86443	1.75405e-08	3.01975e-06	SVEP1	9	110365251	110579880	-	14190	protein_coding	sushi, von Willebrand factor type A, EGF and pentraxin domain containing 1 [Source:HGNC Symbol;Acc:HGNC:15985]	-
ENSG00000135919	5926.34	1088.21	2.44506	1.78069e-08	3.04544e-06	SERPINE2	2	223975112	224039319	-	8891	protein_coding	serpin family E member 2 [Source:HGNC Symbol;Acc:HGNC:8951]	-
ENSG00000143333	120.566	12.0504	3.31035	1.92333e-08	3.2679e-06	RGS16	1	182598623	182604408	-	2427	protein_coding	regulator of G protein signaling 16 [Source:HGNC Symbol;Acc:HGNC:9997]	-
ENSG00000131737	84.9418	6.57655	3.66796	2.00311e-08	3.35954e-06	KRT34	17	41377650	41382403	-	1751	protein_coding	keratin 34 [Source:HGNC Symbol;Acc:HGNC:6452]	-
ENSG00000102409	85.8553	6.57655	3.68337	2.00311e-08	3.35954e-06	BEX4	X	103215092	103217246	+	1328	protein_coding	brain expressed X-linked 4 [Source:HGNC Symbol;Acc:HGNC:25475]	-
ENSG00000138778	198.207	1117.77	-2.49473	2.09335e-08	3.48838e-06	CENPE	4	103105806	103198409	-	9444	protein_coding	centromere protein E [Source:HGNC Symbol;Acc:HGNC:1856]	-
ENSG00000153294	190.9	25.1877	2.91636	2.16574e-08	3.58602e-06	ADGRF4	6	47685864	47722021	+	3391	protein_coding	adhesion G protein-coupled receptor F4 [Source:HGNC Symbol;Acc:HGNC:19011]	-
ENSG00000138100	46.5777	1.10285	5.25964	2.20515e-08	3.62816e-06	TRIM54	2	27282392	27307439	+	2764	protein_coding	tripartite motif containing 54 [Source:HGNC Symbol;Acc:HGNC:16008]	-
ENSG00000174837	424.738	68.9786	2.62036	2.49052e-08	4.07193e-06	ADGRE1	19	6887566	6940459	+	3707	protein_coding	adhesion G protein-coupled receptor E1 [Source:HGNC Symbol;Acc:HGNC:3336]	-
ENSG00000010310	398.249	64.5995	2.62195	2.52895e-08	4.10891e-06	GIPR	19	45668244	45683724	+	4736	protein_coding	gastric inhibitory polypeptide receptor [Source:HGNC Symbol;Acc:HGNC:4271]	-
ENSG00000112984	344.356	1877.54	-2.44641	2.56415e-08	4.14022e-06	KIF20A	5	138178719	138187715	+	3958	protein_coding	kinesin family member 20A [Source:HGNC Symbol;Acc:HGNC:9787]	-
ENSG00000167355	37.4434	1.38778e-17	8.23761	2.92755e-08	4.69782e-06	OR51B5	11	5303444	5505652	-	3965	protein_coding	olfactory receptor family 51 subfamily B member 5 [Source:HGNC Symbol;Acc:HGNC:19599]	-
ENSG00000124762	30272	5759.61	2.39392	2.96889e-08	4.73493e-06	CDKN1A	6	36676460	36687339	+	3050	protein_coding	cyclin dependent kinase inhibitor 1A [Source:HGNC Symbol;Acc:HGNC:1784]	-
ENSG00000257335	23.7419	172.982	-2.8581	3.02733e-08	4.79215e-06	MGAM	7	141907813	142106747	+	10767	protein_coding	maltase-glucoamylase [Source:HGNC Symbol;Acc:HGNC:7043]	-
ENSG00000132274	251.186	37.2302	2.75046	3.04164e-08	4.79215e-06	TRIM22	11	5689689	5737089	+	6020	protein_coding	tripartite motif containing 22 [Source:HGNC Symbol;Acc:HGNC:16379]	-
ENSG00000072954	159.843	20.8086	2.93453	3.09456e-08	4.84521e-06	TMEM38A	19	16661127	16690029	+	3005	protein_coding	transmembrane protein 38A [Source:HGNC Symbol;Acc:HGNC:28462]	-
ENSG00000160201	57.5389	352.525	-2.61229	3.11259e-08	4.84521e-06	U2AF1	21	43092956	43107587	-	11112	protein_coding	U2 small nuclear RNA auxiliary factor 1 [Source:HGNC Symbol;Acc:HGNC:12453]	-
ENSG00000182795	323.347	51.4622	2.64882	3.38731e-08	5.24146e-06	C1orf116	1	207018521	207032756	-	5502	protein_coding	chromosome 1 open reading frame 116 [Source:HGNC Symbol;Acc:HGNC:28667]	-
ENSG00000071575	58.4523	2.19757	4.66203	3.41702e-08	5.25614e-06	TRIB2	2	12716889	12742734	+	4588	protein_coding	tribbles pseudokinase 2 [Source:HGNC Symbol;Acc:HGNC:30809]	-
ENSG00000135451	253.013	1366.28	-2.43235	3.50057e-08	5.35299e-06	TROAP	12	49323236	49331731	+	3954	protein_coding	trophinin associated protein [Source:HGNC Symbol;Acc:HGNC:12327]	-
ENSG00000148584	4.55966	65.6943	-3.81016	3.60291e-08	5.47727e-06	A1CF	10	50799409	50885675	-	9603	protein_coding	APOBEC1 complementation factor [Source:HGNC Symbol;Acc:HGNC:24086]	-
ENSG00000117114	104.124	592.28	-2.50644	3.90489e-08	5.86909e-06	ADGRL2	1	81306160	81992436	+	7754	protein_coding	adhesion G protein-coupled receptor L2 [Source:HGNC Symbol;Acc:HGNC:18582]	-
ENSG00000149557	163.497	21.9033	2.89354	3.9058e-08	5.86909e-06	FEZ1	11	125442881	125592568	-	9324	protein_coding	fasciculation and elongation protein zeta 1 [Source:HGNC Symbol;Acc:HGNC:3659]	-
ENSG00000169679	469.496	2476.38	-2.39871	3.94769e-08	5.877e-06	BUB1	2	110637698	110678114	-	6032	protein_coding	BUB1 mitotic checkpoint serine/threonine kinase [Source:HGNC Symbol;Acc:HGNC:1148]	-
ENSG00000066279	514.255	2708.48	-2.39662	3.95628e-08	5.877e-06	ASPM	1	197084128	197146694	-	10887	protein_coding	abnormal spindle microtubule assembly [Source:HGNC Symbol;Acc:HGNC:19048]	-
ENSG00000163638	176.285	962.313	-2.44769	4.07953e-08	6.02564e-06	ADAMTS9	3	64515654	64688000	-	10680	protein_coding	ADAM metallopeptidase with thrombospondin type 1 motif 9 [Source:HGNC Symbol;Acc:HGNC:13202]	-
ENSG00000189275	36.5299	1.38778e-17	8.20211	4.10802e-08	6.03345e-06	LINC01164	10	131772398	131790199	-	3384	lincRNA	long intergenic non-protein coding RNA 1164 [Source:HGNC Symbol;Acc:HGNC:49533]	-
ENSG00000177374	125.133	14.2399	3.1252	4.17206e-08	6.09308e-06	HIC1	17	2054154	2063241	+	8108	protein_coding	HIC ZBTB transcriptional repressor 1 [Source:HGNC Symbol;Acc:HGNC:4909]	ZBTB
ENSG00000127585	390.028	65.6943	2.56767	4.44133e-08	6.4501e-06	FBXL16	16	692498	705829	-	3989	protein_coding	F-box and leucine rich repeat protein 16 [Source:HGNC Symbol;Acc:HGNC:14150]	-
ENSG00000198734	11.8672	104.011	-3.11736	5.03045e-08	7.26509e-06	F5	1	169514166	169586588	-	7158	protein_coding	coagulation factor V [Source:HGNC Symbol;Acc:HGNC:3542]	-
ENSG00000165029	1243.17	233.195	2.41385	5.07623e-08	7.2907e-06	ABCA1	9	104781002	104928237	-	11350	protein_coding	ATP binding cassette subfamily A member 1 [Source:HGNC Symbol;Acc:HGNC:29]	-
ENSG00000243566	154.363	836.415	-2.43686	5.146e-08	7.3503e-06	UPK3B	7	76510428	76516521	+	2660	protein_coding	uroplakin 3B [Source:HGNC Symbol;Acc:HGNC:21444]	-
ENSG00000085741	95.903	9.86085	3.26681	5.47963e-08	7.77068e-06	WNT11	11	76186325	76210736	-	2401	protein_coding	Wnt family member 11 [Source:HGNC Symbol;Acc:HGNC:12776]	-
ENSG00000160182	68.5001	4.38703	3.92973	5.50009e-08	7.77068e-06	TFF1	21	42362282	42366594	-	551	protein_coding	trefoil factor 1 [Source:HGNC Symbol;Acc:HGNC:11755]	-
ENSG00000145386	372.673	1933.38	-2.37472	5.70674e-08	8.01906e-06	CCNA2	4	121816444	121823933	-	2798	protein_coding	cyclin A2 [Source:HGNC Symbol;Acc:HGNC:1578]	-
ENSG00000117472	79.4612	6.57655	3.57189	5.93568e-08	8.27802e-06	TSPAN1	1	46175073	46185958	+	2366	protein_coding	tetraspanin 1 [Source:HGNC Symbol;Acc:HGNC:20657]	-
ENSG00000163297	246.619	38.3249	2.68232	5.95472e-08	8.27802e-06	ANTXR2	4	79901149	80125454	-	9864	protein_coding	ANTXR cell adhesion molecule 2 [Source:HGNC Symbol;Acc:HGNC:21732]	-
ENSG00000090238	312.386	51.4622	2.59909	6.00478e-08	8.30321e-06	YPEL3	16	30092314	30096915	-	3181	protein_coding	yippee like 3 [Source:HGNC Symbol;Acc:HGNC:18327]	-
ENSG00000131153	242.052	1260.09	-2.37949	6.68654e-08	9.197e-06	GINS2	16	85676198	85690073	-	3264	protein_coding	GINS complex subunit 2 [Source:HGNC Symbol;Acc:HGNC:24575]	-
ENSG00000134057	1107.98	5580.07	-2.3322	6.78608e-08	9.28478e-06	CCNB1	5	69167010	69178245	+	2558	protein_coding	cyclin B1 [Source:HGNC Symbol;Acc:HGNC:1579]	-
ENSG00000116117	29.2225	194.878	-2.73179	6.92305e-08	9.4226e-06	PARD3B	2	204545793	205620162	+	10382	protein_coding	par-3 family cell polarity regulator beta [Source:HGNC Symbol;Acc:HGNC:14446]	-
ENSG00000153982	136.094	17.5243	2.94901	7.39869e-08	1.00033e-05	GDPD1	17	59220467	59275967	+	2970	protein_coding	glycerophosphodiester phosphodiesterase domain containing 1 [Source:HGNC Symbol;Acc:HGNC:20883]	-
ENSG00000133805	317.867	53.6518	2.56419	7.42667e-08	1.00033e-05	AMPD3	11	10308313	10507579	+	6793	protein_coding	adenosine monophosphate deaminase 3 [Source:HGNC Symbol;Acc:HGNC:470]	-
ENSG00000171680	467.67	83.2107	2.48904	7.69656e-08	1.03108e-05	PLEKHG5	1	6466092	6520061	-	7053	protein_coding	pleckstrin homology and RhoGEF domain containing G5 [Source:HGNC Symbol;Acc:HGNC:29105]	-
ENSG00000113140	151.622	20.8086	2.85842	7.73432e-08	1.03108e-05	SPARC	5	151661096	151687165	-	4831	protein_coding	secreted protein acidic and cysteine rich [Source:HGNC Symbol;Acc:HGNC:11219]	-
ENSG00000136244	125.133	15.3347	3.01918	8.01154e-08	1.06259e-05	IL6	7	22725884	22732002	+	2069	protein_coding	interleukin 6 [Source:HGNC Symbol;Acc:HGNC:6018]	-
ENSG00000137726	2.73273	49.2727	-4.1077	8.7216e-08	1.1509e-05	FXYD6	11	117836976	117877486	-	5137	protein_coding	FXYD domain containing ion transport regulator 6 [Source:HGNC Symbol;Acc:HGNC:4030]	-
ENSG00000196972	60.2792	3.29229	4.14747	8.9009e-08	1.16863e-05	SMIM10L2B	X	135094987	135098634	-	2737	protein_coding	small integral membrane protein 10 like 2B [Source:HGNC Symbol;Acc:HGNC:34500]	-
ENSG00000138449	569.974	105.106	2.43778	9.29938e-08	1.21481e-05	SLC40A1	2	189560579	189583758	-	4330	protein_coding	solute carrier family 40 member 1 [Source:HGNC Symbol;Acc:HGNC:10909]	-
[truncated: 1,676 more rows]
